# Supplementary material for: An integrated analysis of the effects of maternal broccoli sprouts exposure on transcriptome and methylome in prevention of offspring mammary cancer
Source: PLoS One. 2022 Mar 9;17(3):e0264858. doi: 10.1371/journal.pone.0264858 (PMC8906608; doi:10.1371/journal.pone.0264858)
Supplement: S1 File — (XLSX) [file pone.0264858.s005.xlsx]

## Sheet:  S1 File_Transcript_BSp
S1 File: Reference list of transcripts with P-value and fold change in BSp treatment group
S.No	Gene	Fold change (log2)	Average Expression	t	P-value	FDR	B	Significance
1	AA986860	-0.0825653	3.95153	-0.361361	0.729884	0.847047	-7.78731	NO
2	Aacs	0.260453	5.41758	0.808429	0.448888	0.651888	-7.73876	NO
3	Aadac	-2.55241	-4.85227	-10.5538	3.47686e-05	0.00233314	2.517	YES
4	Aak1	0.170124	7.09164	1.33018	0.230521	0.461866	-7.2858	NO
5	Aamp	-0.695796	7.48722	-8.03825	0.00017194	0.00554328	0.622032	NO
6	Aar2	-0.258205	4.72471	-1.18185	0.280809	0.513658	-7.28716	NO
7	Aard	0.530432	-3.0215	0.430525	0.681449	0.817156	-6.71798	NO
8	Aars	-0.160529	7.80759	-2.55255	0.0422963	0.177203	-5.32019	NO
9	Abca17	0.107586	-4.37668	0.125729	0.903944	0.94967	-6.65771	NO
10	Abca2	-0.16527	6.16009	-1.31148	0.23639	0.468203	-7.20575	NO
11	Abca3	0.118302	6.76453	0.87589	0.413889	0.62621	-7.70864	NO
12	Abca4	-0.229043	-1.39085	-0.536919	0.610127	0.770433	-6.8203	NO
13	Abca6	0.388796	-4.13355	0.420697	0.688239	0.821687	-6.60816	NO
14	Abca7	0.477888	5.63459	2.406	0.0517364	0.199187	-5.74114	NO
15	Abcb10	0.328751	5.02315	3.06358	0.0213554	0.115696	-4.60338	NO
16	Abcb1a	0.621812	0.620975	0.798785	0.45406	0.656017	-7.00226	NO
17	Abcb1b	0.59379	2.56308	0.886593	0.408527	0.623071	-7.16347	NO
18	Abcb6	-1.31275	3.47729	-1.60852	0.157492	0.374505	-6.5226	NO
19	Abcb7	-0.236852	6.36842	-0.951699	0.377032	0.596854	-7.67643	NO
20	Abcb8	-0.0373764	4.81006	-0.578703	0.583286	0.7511	-7.52074	NO
21	Abcb9	0.726527	2.1153	2.91741	0.0258773	0.13126	-4.31969	NO
22	Abcc1	-0.223224	6.73764	-0.594227	0.573491	0.744941	-7.98204	NO
23	Abcc10	-0.212909	3.96307	-2.86044	0.0279103	0.137203	-4.7159	NO
24	Abcc4	-1.19232	2.61484	-2.14688	0.0741793	0.244814	-5.68307	NO
25	Abcc5	0.502024	3.60602	0.936399	0.38426	0.602609	-7.28793	NO
26	Abcc9	0.397415	3.82359	2.60976	0.0391203	0.168237	-5.12865	NO
27	Abcd1	-0.147631	5.35041	-0.674179	0.524641	0.710974	-7.7679	NO
28	Abcd3	-0.0536804	6.71973	-0.231205	0.824633	0.906288	-8.14807	NO
29	Abcd4	0.694955	3.41431	3.92968	0.00730027	0.0575972	-3.14189	NO
30	Abce1	-0.0509909	7.45175	-0.867338	0.418211	0.629422	-7.52994	NO
31	Abcf1	-0.218207	7.76302	-3.00967	0.0229151	0.120694	-4.74026	NO
32	Abcf2	0.0743445	7.09807	0.974162	0.366611	0.58991	-7.48826	NO
33	Abcg1	0.42133	6.18964	2.45447	0.0483905	0.192228	-5.54927	NO
34	Abcg2	0.0153314	3.89973	0.0221167	0.983053	0.991604	-7.89138	NO
35	Abcg8	1.12366	-1.65179	6.26184	0.000691398	0.0125991	0.124225	NO
36	Abhd10	-0.108711	4.11087	-0.871244	0.416233	0.628132	-7.28234	NO
37	Abhd11	0.335227	5.57381	1.27633	0.24778	0.481277	-7.27446	NO
38	Abhd12	-0.561941	4.79775	-1.5385	0.173503	0.394017	-6.86711	NO
39	Abhd13	0.189723	6.07834	3.04111	0.0219909	0.117717	-4.56142	NO
40	Abhd14a	-0.0475105	4.50034	-0.284421	0.785394	0.881897	-7.88542	NO
41	Abhd14b	0.480958	4.55005	1.23179	0.262904	0.496412	-7.18368	NO
42	Abhd15	-0.441451	0.89436	-3.22702	0.01729	0.101521	-3.56833	NO
43	Abhd16a	-0.104495	5.77532	-0.962542	0.371973	0.593014	-7.60561	NO
44	Abhd16b	1.00924	-1.78342	3.41145	0.0136883	0.0878924	-3.25681	NO
45	Abhd17a	-0.152113	5.96493	-1.90312	0.104377	0.298676	-6.47354	NO
46	Abhd17c	-1.13246	5.47046	-17.8715	1.51e-06	0.000496011	6.0904	NO
47	Abhd18	-0.0747179	1.68246	-0.299028	0.774737	0.875043	-7.33218	NO
48	Abhd2	-0.12933	8.36488	-0.330663	0.751842	0.860793	-8.06099	NO
49	Abhd3	0.297208	0.513829	1.10708	0.30955	0.540437	-6.54164	NO
50	Abhd4	0.199481	6.95278	2.23199	0.0658691	0.228369	-5.9041	NO
51	Abhd5	0.595283	5.15512	1.41754	0.204798	0.432148	-7.06184	NO
52	Abhd6	0.533955	4.38853	1.80169	0.120314	0.322338	-6.27799	NO
53	Abhd8	0.30094	5.00306	1.24298	0.259033	0.493207	-7.24445	NO
54	Abi1	-0.164786	6.74618	-1.64135	0.150475	0.365245	-6.78823	NO
55	Abi2	-0.253416	6.15494	-2.02345	0.0881725	0.271057	-6.26733	NO
56	Abi3	-0.290586	2.26761	-0.578824	0.583209	0.7511	-7.42335	NO
57	Abi3bp	-1.59317	2.29859	-2.82457	0.0292781	0.140912	-4.61147	NO
58	Abitram	-0.181171	4.7514	-0.901317	0.401235	0.617191	-7.56369	NO
59	Abl1	-0.0668511	7.15568	-1.17065	0.284963	0.518296	-7.18675	NO
60	Ablim1	0.633741	4.97455	8.89398	9.62e-05	0.00395852	1.59673	NO
61	Abr	0.232878	6.28936	0.677526	0.522656	0.709534	-7.90623	NO
62	Abraxas1	0.162257	3.51472	0.420399	0.688445	0.821687	-7.7213	NO
63	Abraxas2	0.236495	5.23428	4.97269	0.0023273	0.0272234	-2.2082	NO
64	Abt1	-0.0610109	4.8731	-0.244664	0.814652	0.900394	-8.00467	NO
65	Abtb1	0.193781	4.67309	0.926302	0.389089	0.607125	-7.54474	NO
66	Abtb2	-1.21818	5.21333	-11.361	2.3e-05	0.00182145	3.0609	NO
67	Acaa1a	0.599991	6.03842	6.29274	0.00067315	0.0124639	-0.804113	NO
68	Acaa1b	0.365067	3.42812	2.47071	0.0473212	0.189567	-5.26638	NO
69	Acaa2	-0.0253385	6.32087	-0.167804	0.872104	0.932407	-8.10111	NO
70	Acaca	-0.253389	6.58985	-4.08225	0.00611455	0.0517639	-3.16789	NO
71	Acad10	0.304998	1.93724	0.567014	0.590724	0.75673	-7.31501	NO
72	Acad11	0.499568	3.74931	2.76152	0.0318592	0.148243	-4.90371	NO
73	Acad12	-0.127194	1.95299	-0.200524	0.847519	0.918532	-7.5451	NO
74	Acad8	-0.0192041	4.09279	-0.255036	0.806985	0.895575	-7.81936	NO
75	Acad9	-0.770187	5.97917	-6.87252	0.000414909	0.00921016	-0.254803	NO
76	Acadl	-0.282063	7.16335	-1.20692	0.271695	0.50523	-7.27851	NO
77	Acadm	0.479134	6.17187	2.26247	0.0631317	0.222958	-5.99345	NO
78	Acads	0.232225	5.90202	1.1406	0.296371	0.528048	-7.41513	NO
79	Acadsb	0.41512	2.7397	1.42486	0.202766	0.429544	-6.66882	NO
80	Acadvl	-0.70089	6.66684	-2.66683	0.0362022	0.159722	-5.3976	NO
81	Acan	0.391817	6.67968	0.690771	0.514846	0.703761	-7.89582	NO
82	Acap1	-1.32996	3.49517	-3.65015	0.0101948	0.0716512	-3.42102	NO
83	Acap2	-0.0476537	6.6876	-0.201312	0.846929	0.918115	-8.15278	NO
84	Acap3	0.173514	5.04936	0.642381	0.543746	0.723994	-7.82886	NO
85	Acat1	0.451684	6.67234	6.57516	0.000529574	0.0106009	-0.482271	NO
86	Acat2	-0.545699	5.56033	-2.10668	0.0784698	0.253105	-6.15515	NO
87	Acbd3	-0.241738	6.34592	-4.14044	0.00572017	0.0495478	-3.06415	NO
88	Acbd4	-0.444488	1.48709	-0.663237	0.531166	0.715384	-7.23963	NO
89	Acbd5	-0.259952	5.96727	-1.37666	0.216493	0.445039	-7.18489	NO
90	Acbd6	-0.459743	5.3128	-3.19835	0.0179374	0.104133	-4.40779	NO
91	Acbd7	0.381344	-4.41228	0.270057	0.795924	0.889414	-6.63777	NO
92	Accs	0.113246	3.30248	1.00964	0.350615	0.57594	-7.18329	NO
93	Acd	0.0654571	2.88504	0.306136	0.76957	0.871827	-7.62602	NO
94	Ace	0.684213	5.98114	1.85273	0.112016	0.30995	-6.51421	NO
95	Ace2	0.79301	-3.99352	0.573851	0.586367	0.753084	-6.52363	NO
96	Acer1	0.489568	-2.16478	1.22842	0.264081	0.497771	-6.19119	NO
97	Acer2	0.732612	2.31148	4.86141	0.00260982	0.0292317	-1.9172	NO
98	Acer3	0.471202	5.66803	1.38784	0.213236	0.442117	-7.12168	NO
99	Acin1	0.350642	8.18422	2.0482	0.0851666	0.265862	-6.32508	NO
100	Ackr3	1.50063	6.50571	1.66475	0.145658	0.358275	-6.81688	NO
101	Ackr4	-1.04455	-1.86574	-1.96353	0.0958997	0.284537	-5.26452	NO
102	Acly	-0.313437	7.63874	-1.16167	0.288335	0.520708	-7.48073	NO
103	Acnat1	0.615099	-2.15414	1.50978	0.180503	0.402407	-5.80589	NO
104	Aco1	-0.289022	6.64801	-1.88885	0.106486	0.301314	-6.43601	NO
105	Aco2	-0.623798	7.684	-2.75825	0.0319993	0.148608	-5.24821	NO
106	Acod1	1.36626	2.04426	1.6959	0.139475	0.350695	-6.19999	NO
107	Acot1	0.163926	4.40019	0.630425	0.55104	0.729442	-7.69535	NO
108	Acot11	-0.352807	3.36465	-0.554769	0.598575	0.76229	-7.62593	NO
109	Acot13	-0.00938399	5.13515	-0.0517059	0.960397	0.979375	-8.01502	NO
110	Acot2	-0.228261	2.10087	-0.717859	0.499114	0.693232	-7.24839	NO
111	Acot4	0.762215	1.9639	6.3834	0.000622701	0.0118313	-0.26838	NO
112	Acot6	-0.416773	1.92883	-2.59755	0.0397762	0.170079	-4.89443	NO
113	Acot7	-0.0777555	6.62431	-0.62147	0.556544	0.732671	-7.68861	NO
114	Acot8	-0.671033	2.96823	-1.07664	0.321931	0.550821	-7.1142	NO
115	Acot9	-0.181694	5.66062	-0.93467	0.385084	0.60326	-7.49145	NO
116	Acox1	-0.343316	6.32132	-1.47478	0.18939	0.413647	-7.08054	NO
117	Acox2	-0.184304	2.59995	-0.483748	0.645257	0.794216	-7.53501	NO
118	Acoxl	0.955568	-1.52097	3.306	0.0156343	0.0955791	-3.28122	NO
119	Acp1	-0.488544	7.2577	-2.13067	0.0758805	0.247814	-6.21817	NO
120	Acp2	0.00669289	5.65324	0.0881504	0.932549	0.966139	-8.02572	NO
121	Acp6	0.0472769	5.38995	0.296146	0.776836	0.876604	-7.95957	NO
122	Acpp	1.7675	4.78433	5.4998	0.00138286	0.0194178	-1.44539	NO
123	Acrbp	0.713558	4.13168	8.7716	0.000104238	0.00417804	1.52197	NO
124	Acsbg1	0.549515	4.87778	3.9979	0.00674109	0.0548917	-3.25435	NO
125	Acsbg2	0.972681	-4.80685	0.668225	0.528186	0.712922	-6.37344	NO
126	Acsbg3	-0.0417487	1.36206	-0.31251	0.764948	0.868581	-7.38009	NO
127	Acsf2	-0.300658	6.03064	-1.57164	0.165743	0.384211	-6.93515	NO
128	Acsf3	-0.0284548	4.6405	-0.284044	0.78567	0.882133	-7.90957	NO
129	Acsl1	0.0247849	4.51608	0.380841	0.716092	0.837931	-7.60706	NO
130	Acsl3	0.120398	6.67777	1.15673	0.290202	0.522426	-7.39299	NO
131	Acsl4	-1.17428	7.21356	-3.26919	0.0163835	0.0985658	-4.52113	NO
132	Acsm3	0.0388561	-1.35856	0.124128	0.90516	0.950227	-7.0537	NO
133	Acss1	-0.376943	4.26078	-0.839636	0.43244	0.640699	-7.48956	NO
134	Acss3	0.461194	-2.17758	1.06427	0.327077	0.555854	-6.18852	NO
135	Acta1	3.32477	2.78543	2.36003	0.0551329	0.206145	-5.2622	NO
136	Acta2	-1.5134	5.17805	-1.30189	0.23945	0.472022	-7.20554	NO
137	Actb	0.173176	12.4225	1.20907	0.270924	0.504703	-7.38863	NO
138	Actg1	-0.323479	11.2907	-1.15692	0.290128	0.522426	-7.47562	NO
139	Actl10	0.983654	-1.80113	1.38957	0.212734	0.441552	-6.06432	NO
140	Actl6a	-0.0571422	6.3565	-0.496305	0.636865	0.787925	-8.02669	NO
141	Actl7b	-0.689466	-3.90534	-0.4418	0.6737	0.812588	-6.64338	NO
142	Actl9	0.781595	-2.65193	1.63494	0.151822	0.366926	-5.57763	NO
143	Actn1	0.541951	8.62043	1.54681	0.171525	0.391614	-6.96946	NO
144	Actn4	-0.0862995	9.65871	-0.9017	0.401047	0.617123	-7.68544	NO
145	Actr10	-0.306037	5.7438	-1.04283	0.336158	0.562997	-7.54636	NO
146	Actr1a	0.0232285	7.24401	0.132416	0.898869	0.947657	-8.18343	NO
147	Actr2	-0.143744	8.2449	-1.37198	0.217869	0.446628	-7.12513	NO
148	Actr3	0.139957	8.41371	2.00726	0.0901969	0.274716	-6.19262	NO
149	Actr3b	0.972068	2.57593	1.93939	0.099202	0.289912	-5.90118	NO
150	Actr5	-0.24178	2.99034	-1.27601	0.247887	0.481388	-6.81862	NO
151	Actr8	0.528627	5.28935	1.38321	0.214579	0.44338	-7.11911	NO
152	Acvr1b	-0.471891	5.71994	-1.62073	0.154846	0.370638	-6.85505	NO
153	Acvr1c	0.656947	-1.58041	1.50287	0.182227	0.404842	-5.95339	NO
154	Acvr2a	-0.0178665	5.02028	-0.127204	0.902824	0.949405	-8.03418	NO
155	Acvr2b	-0.118198	2.00933	-0.5101	0.627713	0.782649	-7.39633	NO
156	Acvrl1	-0.597453	3.90916	-4.95942	0.00235913	0.0273813	-2.06106	NO
157	Acy1	-0.938699	4.79399	-2.41898	0.0508176	0.19723	-5.53235	NO
158	Acy3	-0.557149	2.86071	-2.42514	0.0503874	0.196594	-5.24122	NO
159	Acyp1	-0.713435	1.81092	-4.05953	0.00627662	0.0523454	-2.89288	NO
160	Acyp2	-0.0762288	1.7396	-0.254943	0.807054	0.895575	-7.43372	NO
161	Ada	0.318879	3.73984	3.71739	0.00939746	0.0688158	-3.39787	NO
162	Adad1	-2.55086	-4.88645	-10.5356	3.51232e-05	0.00234522	2.50259	YES
163	Adal	-0.199434	3.65424	-1.89541	0.105512	0.300357	-6.14373	NO
164	Adam10	0.277811	7.68286	1.55488	0.169627	0.388725	-6.94361	NO
165	Adam15	-0.0306711	6.87818	-0.277545	0.790428	0.885701	-8.11288	NO
166	Adam17	-0.077684	6.83593	-0.613112	0.561711	0.736035	-7.87643	NO
167	Adam19	-0.495993	3.53217	-0.849919	0.427117	0.636508	-7.42274	NO
168	Adam1a	0.171673	3.51856	0.665101	0.530051	0.714669	-7.50493	NO
169	Adam1b	-0.488665	-3.43365	-0.433155	0.679638	0.816075	-6.70655	NO
170	Adam21	-0.119174	-2.06801	-0.519256	0.621678	0.778444	-6.80474	NO
171	Adam30	1.05464	-3.87889	1.12811	0.301226	0.532329	-6.06903	NO
172	Adam33	-1.42167	-2.0907	-1.29287	0.24236	0.475045	-6.14508	NO
173	Adam5	-1.32692	-4.67381	-0.843086	0.430649	0.639555	-6.25921	NO
174	Adamts1	1.46744	7.30585	4.51783	0.00375797	0.0374184	-2.77693	NO
175	Adamts10	-0.637186	1.80534	-1.33653	0.228556	0.459366	-6.62934	NO
176	Adamts12	-0.723352	3.00189	-0.72592	0.494495	0.689321	-7.44166	NO
177	Adamts13	-1.18177	-3.9537	-5.62038	0.00123365	0.0179622	-0.369471	NO
178	Adamts14	0.27838	2.82543	0.479827	0.64789	0.795419	-7.55917	NO
179	Adamts15	0.598192	5.04584	1.8204	0.117205	0.317871	-6.34827	NO
180	Adamts16	-0.194868	1.96763	-0.995753	0.356809	0.580691	-6.92529	NO
181	Adamts18	-2.76458	-3.97514	-7.25289	0.00030312	0.0077982	0.958266	YES
182	Adamts2	-0.778581	5.37488	-1.34867	0.224844	0.455399	-7.16834	NO
183	Adamts3	0.493897	1.34015	2.1983	0.0690383	0.234479	-5.30225	NO
184	Adamts4	-0.606521	5.37789	-2.31371	0.0587907	0.214149	-5.79769	NO
185	Adamts5	0.552248	4.45162	0.503019	0.632402	0.785292	-7.83277	NO
186	Adamts9	-0.45497	4.01863	-2.55082	0.0423966	0.177283	-5.28589	NO
187	Adamtsl4	0.358832	4.88848	0.912634	0.395699	0.612677	-7.53927	NO
188	Adamtsl5	-5.29029	-3.54745	-26.1047	1.44749e-07	0.000216988	6.64339	YES
189	Adap2	0.350475	1.72529	1.12239	0.303469	0.534538	-6.8549	NO
190	Adar	0.637229	6.60946	1.38013	0.215477	0.44412	-7.21279	NO
191	Adarb1	0.410938	3.47782	1.30035	0.239944	0.472373	-6.91459	NO
192	Adat1	0.176685	3.43996	1.0972	0.313525	0.543623	-7.09705	NO
193	Adat2	-0.574209	2.80952	-2.52305	0.0440395	0.182003	-5.16665	NO
194	Adck1	-0.124525	3.15112	-0.434511	0.678705	0.815465	-7.65158	NO
195	Adck2	0.448853	3.59558	1.86938	0.109432	0.305729	-6.09194	NO
196	Adck5	-3.29339	1.16164	-12.5494	1.24194e-05	0.00149744	4.0575	YES
197	Adcy10	-1.00068	-4.36469	-6.63712	0.000502968	0.0103789	0.487535	NO
198	Adcy2	0.759197	3.56744	0.789745	0.458947	0.660577	-7.46211	NO
199	Adcy4	0.589657	1.40287	3.32164	0.0153275	0.0944073	-3.69023	NO
200	Adcy5	-0.291336	1.40722	-1.0272	0.342906	0.568356	-6.84169	NO
201	Adcy6	0.320702	5.64298	1.57228	0.165596	0.384069	-6.85605	NO
202	Adcy9	-0.230106	2.9665	-2.30556	0.0594599	0.215478	-5.39415	NO
203	Adcyap1	0.569303	-1.68599	0.810346	0.447865	0.651308	-6.69383	NO
204	Adgra2	1.11935	4.5551	7.24627	0.000308916	0.00770097	0.3877	NO
205	Adgrb2	-1.52839	1.95911	-12.6987	1.18e-05	0.0014568	4.11669	NO
206	Adgre1	0.112455	3.65219	0.290118	0.781232	0.879278	-7.79839	NO
207	Adgrg3	0.145721	0.811769	1.03496	0.339542	0.565636	-6.5467	NO
208	Adgrg4	-0.377045	-3.46982	-0.711131	0.502992	0.694945	-6.47645	NO
209	Adgrg5	0.785565	2.40868	7.24991	0.000308047	0.00770097	0.652476	NO
210	Adgrg6	-1.26116	4.24997	-1.87951	0.10789	0.303247	-6.32916	NO
211	Adgrg7	-1.15689	-4.26631	-1.35775	0.222105	0.451664	-5.77362	NO
212	Adgrl1	1.21944	7.23995	11.2954	2.38e-05	0.00182145	2.95364	NO
213	Adgrl2	1.62611	8.56173	4.02642	0.0065216	0.0536566	-3.53949	NO
214	Adgrl3	1.14779	4.44216	1.3159	0.23499	0.467201	-7.08841	NO
215	Adgrl4	0.246778	2.67647	2.4076	0.0516224	0.198948	-4.97507	NO
216	Adgrv1	0.0777456	3.44976	0.192228	0.853736	0.922068	-7.75482	NO
217	Adh1	-3.03221	-4.40458	-7.83265	0.00019626	0.0060552	1.32914	YES
218	Adh5	-0.302332	6.13843	-1.23592	0.261471	0.494977	-7.35543	NO
219	Adh6a	-3.21901	-3.65819	-9.02949	8.66611e-05	0.0039303	2.10493	YES
220	Adh6b	-0.552635	-3.31907	-0.839709	0.432402	0.640699	-6.44409	NO
221	Adhfe1	1.17986	-3.56363	0.833084	0.435857	0.642466	-6.40879	NO
222	Adi1	-0.437991	5.46115	-4.76718	0.00287953	0.0315149	-2.4532	NO
223	Adig	-0.302293	-1.27186	-0.722825	0.496265	0.690663	-6.74634	NO
224	Adipoq	0.326887	-4.18551	0.221851	0.831592	0.910069	-6.64632	NO
225	Adipor1	0.115971	8.3079	1.04884	0.333593	0.559957	-7.47322	NO
226	Adipor2	0.013618	7.03846	0.156193	0.880868	0.937529	-7.9536	NO
227	Adk	0.166942	5.279	1.14938	0.293	0.525244	-7.18991	NO
228	Adm	1.80145	4.62376	1.68309	0.141986	0.353767	-6.60243	NO
229	Adm2	-1.22505	2.16172	-8.01606	0.000174669	0.0055679	1.08965	NO
230	Adnp	-0.354848	5.0418	-0.49123	0.64025	0.790157	-7.91803	NO
231	Adnp2	0.185962	5.86792	0.65377	0.536853	0.719749	-7.89732	NO
232	Ado	0.153421	4.7486	1.05398	0.331409	0.558241	-7.4172	NO
233	Adora3	0.684612	0.668305	6.04558	0.000836126	0.0140947	-0.459465	NO
234	Adprh	-0.345492	5.07107	-1.92538	0.10117	0.293259	-6.35422	NO
235	Adprhl1	-1.39888	-4.27275	-3.34208	0.0149365	0.0927448	-2.98472	NO
236	Adprm	-0.414369	2.71978	-2.32416	0.0579443	0.211811	-5.33908	NO
237	Adprs	0.00489038	5.75436	0.0329989	0.974717	0.987193	-8.12015	NO
238	Adra1a	1.05071	-2.91535	2.67925	0.0355981	0.158512	-4.07936	NO
239	Adra1b	-0.493294	-2.50424	-1.23884	0.260459	0.494522	-6.06054	NO
240	Adra2a	-0.551985	2.06261	-0.782917	0.462662	0.663582	-7.231	NO
241	Adra2b	-0.323746	-1.35778	-0.809538	0.448296	0.651591	-6.74912	NO
242	Adra2c	3.23562	-4.46324	9.45918	6.73e-05	0.00323917	2.29912	NO
243	Adrb1	-0.995256	1.74849	-8.00061	0.000176598	0.00558285	1.31427	NO
244	Adrb2	0.15635	1.27268	1.10886	0.308836	0.540023	-6.77038	NO
245	Adrm1	-0.146479	6.75957	-1.30104	0.239721	0.472234	-7.15475	NO
246	Adsl	-0.712063	4.58737	-1.47528	0.18926	0.413647	-6.91884	NO
247	Adss	0.160746	6.81513	2.47601	0.0469772	0.188616	-5.44813	NO
248	Adssl1	0.154261	2.86652	0.227652	0.827275	0.907486	-7.67689	NO
249	Adtrp	-1.79061	-2.37005	-3.62805	0.0104728	0.0729951	-2.86615	NO
250	Aebp1	0.71111	8.16883	1.80685	0.119449	0.320915	-6.6796	NO
251	Aebp2	-1.88111	8.67035	-4.01393	0.00661667	0.0541236	-3.50913	NO
252	Aen	0.119332	5.25569	0.488567	0.64203	0.791575	-7.9422	NO
253	Afap1	0.924193	6.82082	11.8072	1.83e-05	0.0017171	3.31005	NO
254	Afap1l1	-0.268162	4.98583	-0.40629	0.698249	0.827145	-7.95889	NO
255	Afap1l2	-0.520496	5.62686	-1.21899	0.267397	0.501327	-7.33132	NO
256	Afdn	0.414644	6.99719	7.68212	0.000222376	0.00631098	0.364866	NO
257	Aff1	0.40049	6.95739	2.43216	0.049902	0.195367	-5.75576	NO
258	Aff4	-0.0305875	7.43808	-0.208425	0.841609	0.915391	-8.17136	NO
259	Afg1l	0.256366	2.88669	1.11512	0.306343	0.537712	-7.05394	NO
260	Afg3l1	0.134375	5.87953	2.0251	0.0879691	0.270745	-6.22249	NO
261	Afg3l2	0.0750132	6.3852	0.43632	0.677461	0.81467	-8.05945	NO
262	Afmid	0.498899	2.51121	4.65525	0.00324156	0.0339767	-2.0379	NO
263	Aftph	-0.0692335	6.69141	-0.428637	0.682751	0.818091	-8.07511	NO
264	Aga	0.745034	3.44326	5.01994	0.00221792	0.0263205	-1.87053	NO
265	Agap1	-0.558051	6.61317	-7.78794	0.000205801	0.00607113	0.571898	NO
266	Agap2	-0.290378	1.37299	-0.97242	0.367411	0.590309	-6.94	NO
267	Agap3	0.742749	7.18203	1.32796	0.23121	0.462814	-7.29183	NO
268	Agbl1	-1.1976	-4.49391	-1.59298	0.16092	0.37765	-5.4235	NO
269	Agbl2	-0.39126	2.35354	-0.467538	0.656175	0.801568	-7.49159	NO
270	Agbl3	0.590886	2.12869	1.44037	0.19852	0.425373	-6.5552	NO
271	Agbl4	-0.303099	-1.57482	-1.69647	0.139364	0.350551	-5.60088	NO
272	Agbl5	0.411532	5.59479	1.48926	0.185666	0.40891	-7.01547	NO
273	Ager	0.811672	1.79777	3.42591	0.0134429	0.0867723	-3.63903	NO
274	Agfg1	0.0130509	7.8746	0.0988908	0.92436	0.962571	-8.19409	NO
275	Agfg2	0.228366	5.02698	0.877877	0.41289	0.625847	-7.6365	NO
276	Aggf1	0.137729	5.99259	0.898908	0.402422	0.618123	-7.70518	NO
277	Agk	0.0759596	4.4226	0.359172	0.73144	0.84778	-7.87901	NO
278	Agmat	0.57998	-3.80236	0.86741	0.418175	0.629422	-6.3462	NO
279	Ago1	0.0146657	7.00573	0.126132	0.903638	0.949579	-8.16027	NO
280	Ago2	0.0402117	7.1552	0.311665	0.76556	0.868803	-8.13602	NO
281	Ago3	-0.0417679	5.34412	-0.563431	0.593016	0.758213	-7.70906	NO
282	Ago4	-0.0506254	3.06699	-0.240825	0.817496	0.902055	-7.66301	NO
283	Agpat1	-0.136525	6.95379	-0.974457	0.366476	0.589844	-7.67172	NO
284	Agpat2	-0.0661251	4.19071	-0.230481	0.825172	0.906436	-7.84161	NO
285	Agpat3	-0.0315195	6.48235	-0.304028	0.771101	0.872666	-8.11933	NO
286	Agpat4	-0.194791	2.48304	-0.512962	0.625824	0.781417	-7.47844	NO
287	Agpat5	0.0589412	5.26673	0.340972	0.744438	0.855653	-7.93173	NO
288	Agps	-0.107502	6.84062	-0.578301	0.58354	0.751288	-7.96452	NO
289	Agr2	-1.1676	-4.73773	-5.90222	0.000951085	0.0153589	-0.121952	NO
290	Agr3	1.40104	-4.65625	1.29665	0.241138	0.473822	-5.73871	NO
291	Agrn	0.554287	8.08354	2.59471	0.0399304	0.170576	-5.53171	NO
292	Agtpbp1	0.658244	4.72874	7.52085	0.000250673	0.00664528	0.309216	NO
293	Agtr1b	1.27395	-4.59275	4.22924	0.00517193	0.0464748	-1.75132	NO
294	Agtrap	-0.140326	6.24101	-0.914673	0.394707	0.611987	-7.64901	NO
295	Ahctf1	-0.041366	6.56302	-0.185887	0.858495	0.924909	-8.15569	NO
296	Ahcy	-0.344011	2.3335	-1.05802	0.329705	0.557054	-7.02974	NO
297	Ahcyl1	-0.21896	6.94533	-2.42986	0.05006	0.195647	-5.73134	NO
298	Ahcyl2	-0.18982	4.48095	-1.46237	0.192636	0.417553	-6.80009	NO
299	Ahdc1	0.106753	7.17908	1.56756	0.166679	0.38512	-6.94849	NO
300	Ahi1	0.00606765	3.92077	0.0534047	0.959097	0.978667	-7.79276	NO
301	Ahnak	0.476615	10.2856	1.71919	0.135017	0.344296	-6.72671	NO
302	Ahr	0.0644493	6.18288	0.430207	0.681668	0.817346	-7.79815	NO
303	Ahrr	0.246833	-2.87076	1.16494	0.287102	0.519588	-6.12956	NO
304	Ahsa1	-0.283357	6.9599	-1.78153	0.123755	0.327386	-6.67999	NO
305	Ahsa2	-0.322134	6.52315	-2.18099	0.0707268	0.237616	-6.11134	NO
306	AI413582	-0.734975	2.40738	-3.32987	0.0151686	0.0935906	-3.96086	NO
307	AI429214	0.43888	3.90015	1.0922	0.315549	0.545309	-7.2468	NO
308	AI467606	1.8906	3.72956	3.47149	0.0127001	0.0833374	-3.97739	NO
309	AI593442	1.39096	-3.39763	2.57146	0.0412174	0.174138	-4.21283	NO
310	AI597479	-0.190077	4.92801	-2.49391	0.0458363	0.185944	-5.47964	NO
311	AI661453	0.45457	6.62723	5.51079	0.00136844	0.0192555	-1.54526	NO
312	AI837181	-0.165067	5.22927	-1.09799	0.313206	0.543504	-7.42927	NO
313	AI854703	1.69799	-2.18061	2.53103	0.0435611	0.180915	-4.4379	NO
314	Aida	0.410643	6.11194	2.33225	0.0572971	0.210521	-5.77768	NO
315	Aif1	0.293017	2.75575	2.06963	0.0826484	0.260983	-5.78269	NO
316	Aifm1	-0.206612	5.75035	-1.39089	0.212353	0.441146	-7.11401	NO
317	Aifm2	-0.0201259	4.30835	-0.0979578	0.925071	0.962939	-7.94112	NO
318	Aifm3	-0.428299	2.04523	-0.636868	0.547102	0.726158	-7.35855	NO
319	Aig1	0.272761	6.03881	2.76586	0.0316741	0.147842	-5.17466	NO
320	Aim2	0.179137	1.66168	1.14101	0.296213	0.528048	-6.71493	NO
321	Aimp1	-0.401205	5.99663	-1.51446	0.179346	0.40084	-7.01415	NO
322	Aimp2	-0.0578483	5.52963	-0.83458	0.435075	0.642284	-7.65889	NO
323	Aip	-0.311165	5.15827	-1.30824	0.237419	0.469533	-7.17139	NO
324	Ajm1	0.0690951	-1.19272	0.198615	0.848948	0.919341	-7.05368	NO
325	Ajuba	1.95201	5.79035	4.14477	0.00569196	0.0494554	-3.2885	NO
326	Ak1	0.10893	5.97283	0.25608	0.806215	0.89543	-8.10683	NO
327	Ak2	-0.0932375	7.05048	-1.66527	0.145553	0.358275	-6.74053	NO
328	Ak3	-1.28002	5.65205	-1.61162	0.156816	0.373757	-6.8609	NO
329	Ak4	0.0787616	5.4481	0.148322	0.886818	0.940939	-8.06287	NO
330	Ak6	-0.204318	6.85907	-1.22238	0.266203	0.500274	-7.34449	NO
331	Ak7	-0.848448	-2.01802	-1.40732	0.207665	0.435669	-5.97385	NO
332	Ak8	-0.440483	-2.6311	-0.688223	0.516343	0.705018	-6.6565	NO
333	Akap1	-0.396772	5.1584	-1.32063	0.2335	0.465731	-7.15015	NO
334	Akap10	-0.224694	4.12448	-0.72714	0.493799	0.688779	-7.63454	NO
335	Akap11	0.279744	6.21086	0.789177	0.459255	0.660872	-7.81493	NO
336	Akap12	-0.676393	3.29809	-0.749427	0.481191	0.67915	-7.47529	NO
337	Akap13	0.494999	6.644	2.34726	0.0561173	0.208188	-5.81686	NO
338	Akap14	0.969987	-2.67207	1.42309	0.203254	0.430094	-5.89461	NO
339	Akap17b	-0.170537	2.44332	-0.242549	0.816218	0.900977	-7.61311	NO
340	Akap5	-0.71532	1.51897	-2.36611	0.0546707	0.205154	-5.11993	NO
341	Akap7	-0.470305	2.87119	-1.71868	0.135113	0.344296	-6.31611	NO
342	Akap8	0.111442	6.32156	1.47889	0.188326	0.412802	-6.98761	NO
343	Akap8l	0.0456777	4.31013	0.182303	0.861188	0.926109	-7.93905	NO
344	Akap9	0.567623	6.15045	2.45345	0.0484589	0.192292	-5.58488	NO
345	Akip1	0.215305	4.52131	1.51377	0.179516	0.401004	-6.80811	NO
346	Akirin1	0.0945976	5.98006	0.543614	0.60578	0.76761	-7.94425	NO
347	Akirin2	-0.163388	6.26359	-1.06363	0.327346	0.55587	-7.52874	NO
348	Akna	0.34601	5.20815	1.15138	0.292238	0.524507	-7.38108	NO
349	Aknad1	0.0883103	-2.42527	0.0950112	0.927317	0.964192	-6.90756	NO
350	Akr1a1	-0.0290007	9.17743	-0.205658	0.843677	0.916238	-8.15948	NO
351	Akr1b10	0.318537	3.52031	1.99364	0.0919361	0.278041	-5.94627	NO
352	Akr1b3	0.350927	4.76328	0.563909	0.592709	0.757993	-7.84364	NO
353	Akr1b7	0.39772	-2.00516	0.576884	0.58444	0.75183	-6.80343	NO
354	Akr1b8	-0.0707949	5.31184	-0.188696	0.856386	0.923603	-8.05229	NO
355	Akr1c14	-1.13753	-3.06849	-2.22137	0.0668522	0.230412	-4.75395	NO
356	Akr1d1	0.688472	-1.8711	2.19131	0.0697147	0.235807	-4.94619	NO
357	Akr7a5	-0.0807197	5.21845	-0.37602	0.719494	0.840086	-7.99828	NO
358	Akt1	0.0286281	8.51405	0.50278	0.632561	0.785417	-7.66101	NO
359	Akt1s1	0.161847	6.19248	0.884923	0.40936	0.623425	-7.7013	NO
360	Akt2	0.244568	7.67912	0.838176	0.4332	0.641282	-7.81242	NO
361	Akt3	0.26579	7.2514	1.31084	0.236593	0.468381	-7.31377	NO
362	Aktip	0.0353929	6.40896	0.103284	0.921013	0.96102	-8.14789	NO
363	Alad	-0.0391925	6.96396	-0.138407	0.894326	0.944752	-8.14995	NO
364	Alas1	0.540986	3.07616	1.69111	0.140408	0.351948	-6.36409	NO
365	Alas2	1.70632	1.23952	2.14623	0.0742464	0.244975	-5.46847	NO
366	Alb	1.47211	-2.82565	9.05513	8.67e-05	0.00373742	2.19464	NO
367	Alcam	0.0389057	7.26915	0.118359	0.909543	0.953278	-8.14445	NO
368	Aldh16a1	-0.190466	5.94241	-1.14616	0.294232	0.525982	-7.45105	NO
369	Aldh1a1	1.52443	-2.39106	1.57238	0.165572	0.384069	-5.69722	NO
370	Aldh1a3	0.782831	6.13185	0.872745	0.415475	0.627341	-7.7353	NO
371	Aldh1l2	-0.866674	3.15953	-2.60886	0.0391682	0.168346	-5.08712	NO
372	Aldh2	-0.297714	6.34403	-0.91881	0.392701	0.610072	-7.66092	NO
373	Aldh3a2	-0.118685	5.81917	-0.408687	0.696578	0.826968	-8.03781	NO
374	Aldh3b1	-0.270782	2.84647	-0.83656	0.434042	0.64161	-7.24729	NO
375	Aldh3b3	-0.650099	-2.19865	-1.14014	0.296552	0.528163	-6.29927	NO
376	Aldh4a1	0.217622	3.98221	1.13081	0.300171	0.531373	-7.13155	NO
377	Aldh5a1	0.159474	4.10187	1.34823	0.224979	0.455399	-6.88518	NO
378	Aldh6a1	0.193468	4.17052	0.467787	0.656007	0.80155	-7.8098	NO
379	Aldh7a1	0.359057	6.27969	1.10021	0.312308	0.542787	-7.52139	NO
380	Aldh8a1	0.678182	-1.79158	2.90561	0.0262847	0.132527	-3.96836	NO
381	Aldh9a1	-0.051201	5.2723	-0.279352	0.789104	0.884653	-7.9913	NO
382	Aldoa	0.245902	9.86406	0.724441	0.495341	0.689856	-7.90192	NO
383	Aldoart1	-0.405087	-3.91685	-1.89952	0.104906	0.299362	-5.11843	NO
384	Aldoart2	-0.559896	-4.22616	-0.853208	0.425425	0.635451	-6.24911	NO
385	Aldoc	-0.952727	6.04904	-2.16407	0.0724189	0.241074	-6.09878	NO
386	Alg1	0.0217422	4.10543	0.151768	0.884212	0.939825	-7.88393	NO
387	Alg10b	-0.558035	6.46644	-1.88425	0.107175	0.301803	-6.54372	NO
388	Alg12	-0.575179	3.68242	-1.5947	0.160536	0.377629	-6.62052	NO
389	Alg13	-0.340632	2.44282	-2.5009	0.045398	0.185316	-5.12357	NO
390	Alg14	0.145249	4.71547	0.625832	0.553859	0.731231	-7.76415	NO
391	Alg2	-0.194171	4.30495	-1.27208	0.249188	0.482244	-7.1239	NO
392	Alg3	-0.145043	3.53222	-0.583325	0.580359	0.749693	-7.63553	NO
393	Alg5	0.123734	5.31379	1.60119	0.1591	0.376269	-6.68324	NO
394	Alg6	-0.327868	4.27866	-3.68734	0.00974497	0.0699147	-3.78947	NO
395	Alg8	0.243291	3.68171	1.62676	0.153555	0.369019	-6.50074	NO
396	Alg9	0.0312359	3.60636	0.158709	0.878966	0.936399	-7.82575	NO
397	Alkbh1	0.00132608	3.50209	0.00533374	0.995913	0.99747	-7.72471	NO
398	Alkbh2	0.432158	4.16744	1.53832	0.173548	0.394017	-6.75716	NO
399	Alkbh4	0.0104487	3.53336	0.101711	0.922212	0.961635	-7.56233	NO
400	Alkbh5	-0.119273	7.60595	-1.19191	0.277121	0.510374	-7.43038	NO
401	Alkbh6	-0.2741	3.76105	-3.71961	0.00937237	0.0686694	-3.48111	NO
402	Alkbh7	-0.559696	3.42128	-3.29181	0.0159185	0.0968502	-4.18641	NO
403	Alkbh8	0.349675	4.44959	1.19717	0.275209	0.508797	-7.23058	NO
404	Alms1	0.0950035	5.43998	0.635319	0.548047	0.726976	-7.65734	NO
405	Alox12	-1.06975	1.69675	-1.87859	0.108029	0.303321	-5.92749	NO
406	Alox5ap	-0.0366253	2.89892	-0.185591	0.858718	0.924985	-7.42885	NO
407	Alpl	-1.79492	4.71954	-1.85233	0.112079	0.309967	-6.43486	NO
408	Als2	-0.0795703	6.44231	-0.703713	0.50729	0.69792	-7.80486	NO
409	Als2cl	1.16854	5.0269	2.17601	0.071221	0.2388	-6.01385	NO
410	Alx1	-0.237023	-4.54005	-0.598945	0.570535	0.742235	-6.22871	NO
411	Alyref	-0.408535	6.15479	-1.09603	0.313995	0.543915	-7.51897	NO
412	Alyref2	-0.0784476	1.94672	-0.233169	0.823175	0.905277	-7.52277	NO
413	Amacr	-0.306506	2.86409	-1.31324	0.235832	0.467675	-6.83064	NO
414	Ambp	0.868197	-3.43641	0.821675	0.441853	0.647247	-6.4249	NO
415	Ambra1	-0.1994	5.92888	-2.28	0.0616107	0.2202	-5.9357	NO
416	Amd2	-0.0214813	2.92593	-0.146243	0.888392	0.941737	-7.70179	NO
417	Amdhd2	0.386031	3.16604	0.719212	0.498337	0.692381	-7.46817	NO
418	Amer1	-0.138165	5.48215	-1.14019	0.296533	0.528163	-7.41521	NO
419	Amigo1	0.37269	5.08235	1.19368	0.276475	0.50996	-7.25791	NO
420	Amigo2	1.17711	1.92504	1.59394	0.160706	0.377638	-6.3046	NO
421	Amigo3	0.124142	2.22227	0.48043	0.647484	0.795419	-7.45221	NO
422	Ammecr1	-0.356136	6.36304	-6.38961	0.000619405	0.0118046	-0.566571	NO
423	Ammecr1l	0.280601	5.6656	1.93631	0.0996307	0.290282	-6.42108	NO
424	Amn1	-0.992813	3.15281	-1.57722	0.164469	0.382378	-6.54023	NO
425	Amot	-0.084489	5.85921	-0.299344	0.774507	0.87493	-8.05676	NO
426	Amotl1	0.622869	7.24011	3.21655	0.0175233	0.102523	-4.55453	NO
427	Amotl2	0.970469	6.42347	4.70358	0.00307931	0.03298	-2.62799	NO
428	Ampd2	0.154467	6.30249	1.53843	0.173519	0.394017	-6.99221	NO
429	Amt	-0.188607	3.54642	-0.473734	0.651991	0.798868	-7.70179	NO
430	Amtn	1.27198	-4.75329	4.22134	0.00521824	0.0466793	-1.75338	NO
431	Amy1	0.996525	3.09203	1.98247	0.0933867	0.280101	-5.98278	NO
432	Amy2a5	1.1049	-2.48095	4.99673	0.00227092	0.02675	-1.13078	NO
433	Amz1	-0.0713487	2.55059	-0.60578	0.566267	0.73878	-7.38271	NO
434	Amz2	-0.285984	5.93777	-1.19927	0.274447	0.508031	-7.37535	NO
435	Anapc10	-0.0737874	3.70446	-0.992668	0.358197	0.58201	-7.06591	NO
436	Anapc11	-0.0971642	6.48709	-0.594013	0.573626	0.744972	-7.94751	NO
437	Anapc13	0.231297	4.64826	1.55474	0.16966	0.388735	-6.78819	NO
438	Anapc15	0.213017	4.9145	1.27434	0.24844	0.481628	-7.20735	NO
439	Anapc16	-0.0186641	5.12279	-0.256173	0.806146	0.89543	-8.00258	NO
440	Anapc2	-0.146524	6.82821	-2.60619	0.0393109	0.168626	-5.12247	NO
441	Anapc4	-0.0622027	3.36641	-0.309832	0.766888	0.86983	-7.70268	NO
442	Anapc5	0.117617	8.85238	0.668748	0.527874	0.712922	-7.94949	NO
443	Anapc7	0.0260934	6.40372	0.4661	0.657148	0.802307	-7.75876	NO
444	Ang4	-0.078428	-4.09982	-0.150986	0.884803	0.940379	-6.64829	NO
445	Angel1	0.57825	3.05833	2.00029	0.0910826	0.276541	-5.77289	NO
446	Angel2	-0.218092	5.4949	-2.37015	0.0543657	0.204358	-5.71079	NO
447	Angpt1	1.81925	4.22863	6.98686	0.000378596	0.00872067	-0.0121005	NO
448	Angpt2	0.849106	2.86897	1.43819	0.199111	0.426028	-6.67253	NO
449	Angptl1	-1.29913	-1.78633	-2.23888	0.0652404	0.227005	-4.90317	NO
450	Angptl4	-0.0325518	2.43122	-0.121021	0.90752	0.951833	-7.61071	NO
451	Angptl6	0.434183	1.63942	2.8728	0.0274551	0.13596	-4.38833	NO
452	Angptl8	1.82186	-3.60935	1.59994	0.159375	0.376324	-5.53761	NO
453	Ank	-0.667797	7.66122	-2.78125	0.0310261	0.146185	-5.14775	NO
454	Ank1	1.39104	1.95967	6.76181	0.000453916	0.00973857	0.312383	NO
455	Ank3	0.355571	5.40459	0.866509	0.418632	0.629908	-7.66051	NO
456	Ankef1	-0.48857	-3.13611	-1.33856	0.227931	0.458616	-5.75367	NO
457	Ankfy1	-0.101698	5.47678	-0.252971	0.80851	0.896626	-8.06778	NO
458	Ankhd1	0.474814	6.53833	1.96631	0.0955269	0.28411	-6.43199	NO
459	Ankib1	0.109719	5.84384	1.56832	0.166506	0.38505	-6.82656	NO
460	Ankmy1	0.519491	-1.38944	1.39914	0.209987	0.438421	-6.08454	NO
461	Ankmy2	-0.337525	5.18188	-1.22868	0.263989	0.497712	-7.29178	NO
462	Ankra2	0.342067	5.06434	6.60412	0.000516945	0.0104392	-0.462503	NO
463	Ankrd1	1.14193	3.90482	2.20171	0.0687102	0.234001	-5.73768	NO
464	Ankrd10	1.32414	4.88667	9.21895	7.82e-05	0.00353784	1.73545	NO
465	Ankrd11	0.286038	7.70535	1.41414	0.205747	0.43347	-7.14035	NO
466	Ankrd12	0.869263	4.86372	3.76195	0.00890715	0.0663322	-3.55821	NO
467	Ankrd13a	0.450395	6.70567	1.40815	0.207431	0.435449	-7.18238	NO
468	Ankrd13b	-0.210771	5.15541	-3.48668	0.0124626	0.0821799	-3.84126	NO
469	Ankrd13d	-0.383702	3.01726	-3.5969	0.0108792	0.0748958	-3.52265	NO
470	Ankrd2	-0.299176	-2.12009	-0.772258	0.468505	0.668824	-6.56883	NO
471	Ankrd22	0.151369	1.55004	0.358565	0.731873	0.848062	-7.38669	NO
472	Ankrd23	0.447404	3.64783	1.75229	0.12892	0.335224	-6.33737	NO
473	Ankrd24	-0.154289	1.9728	-0.436383	0.677418	0.81467	-7.4455	NO
474	Ankrd26	0.419523	4.34081	1.27517	0.248164	0.481542	-7.10408	NO
475	Ankrd27	0.168075	5.37047	1.6798	0.142639	0.35486	-6.59442	NO
476	Ankrd29	0.167665	0.560323	0.86355	0.420136	0.630979	-6.74422	NO
477	Ankrd37	0.519238	3.82915	0.891011	0.406329	0.62128	-7.37771	NO
478	Ankrd42	-0.215559	1.61666	-0.4273	0.683674	0.818737	-7.41712	NO
479	Ankrd44	0.50648	3.10232	1.55816	0.168859	0.388024	-6.51357	NO
480	Ankrd45	-0.513911	-1.64419	-0.962615	0.371939	0.593014	-6.51658	NO
481	Ankrd46	-0.450494	5.00475	-2.17238	0.0715827	0.23946	-6.02185	NO
482	Ankrd50	0.461817	6.33022	7.35077	0.00028509	0.00726331	0.0922441	NO
483	Ankrd52	-0.00415919	6.57718	-0.0776657	0.940552	0.969982	-7.89846	NO
484	Ankrd54	-0.415334	5.61894	-5.68253	0.00116394	0.017345	-1.28857	NO
485	Ankrd65	-1.60895	-4.72018	-4.5687	0.00355671	0.0360007	-1.46557	NO
486	Ankrd7	0.193677	-1.90991	0.456328	0.663779	0.806318	-6.87962	NO
487	Ankrd9	0.544451	4.0179	5.74771	0.00109561	0.0166967	-1.02805	NO
488	Anks1	-0.379616	6.14089	-1.09659	0.313772	0.543816	-7.51756	NO
489	Anks1b	0.224451	-3.12877	0.230065	0.825481	0.906556	-6.80862	NO
490	Anks3	-0.138379	4.61534	-1.52008	0.177964	0.399127	-6.82094	NO
491	Anks4b	0.560966	-2.67647	1.07708	0.321751	0.550821	-6.28929	NO
492	Anks6	-0.0129601	1.67305	-0.0320629	0.975434	0.987473	-7.53365	NO
493	Ankub1	0.0940285	-0.655182	0.691066	0.514673	0.703741	-6.89243	NO
494	Ankzf1	0.148662	4.51672	1.78527	0.12311	0.327093	-6.14933	NO
495	Anln	0.336694	8.35672	1.38491	0.214085	0.442989	-7.15672	NO
496	Ano1	-1.50282	6.32071	-5.51577	0.00136196	0.0192045	-1.62601	NO
497	Ano10	0.163522	5.46862	0.881289	0.411178	0.624496	-7.63996	NO
498	Ano3	-0.934995	-2.20945	-0.680474	0.520911	0.708237	-6.71701	NO
499	Ano4	4.09279	1.85149	14.4947	5.22468e-06	0.000960554	4.96242	YES
500	Ano5	2.41585	-4.19249	5.71505	0.00112926	0.0170301	-0.29986	NO
501	Ano6	-0.0123058	7.19635	-0.0584497	0.955238	0.976983	-8.18699	NO
502	Ano8	0.779842	5.82401	15.6267	3.41e-06	0.000739034	5.15094	NO
503	Ano9	0.608417	5.79267	1.49096	0.185232	0.408356	-7.02917	NO
504	Anp32a	-0.478853	6.29906	-1.53944	0.173279	0.393915	-6.98985	NO
505	Antxr1	-0.486949	2.8162	-0.926152	0.389161	0.607167	-7.07572	NO
506	Antxr2	-0.377971	3.48902	-0.944696	0.380327	0.599531	-7.22684	NO
507	Anxa1	0.110314	9.53425	0.315335	0.762902	0.86699	-8.04346	NO
508	Anxa11	0.498017	6.19813	1.41004	0.206898	0.434849	-7.15807	NO
509	Anxa2	0.166296	10.1763	0.457888	0.662719	0.805829	-8.03357	NO
510	Anxa3	0.552929	8.84136	2.11741	0.0773012	0.250943	-6.2302	NO
511	Anxa4	0.295759	7.68613	1.21194	0.2699	0.503948	-7.4338	NO
512	Anxa6	-0.645061	8.1107	-2.16846	0.0719753	0.240311	-6.09327	NO
513	Anxa7	0.405384	6.70572	1.35472	0.223015	0.452762	-7.24786	NO
514	Anxa8	1.96027	7.41327	2.03508	0.0867471	0.268258	-6.29504	NO
515	Anxa9	-0.683607	4.50356	-1.98418	0.0931627	0.279925	-6.22175	NO
516	Aoc1	-2.85433	-3.52503	-6.98041	0.000375534	0.00890468	0.750433	YES
517	Aoc2	0.787508	3.48062	6.51489	0.000557013	0.0109974	-0.221759	NO
518	Aoc3	-0.515293	2.1683	-0.739438	0.486814	0.683169	-7.30033	NO
519	Aox2	1.3911	-3.4937	1.90616	0.103934	0.298043	-5.14868	NO
520	Aox3	-0.668234	-3.46078	-1.71539	0.135736	0.345099	-5.3194	NO
521	Ap1ar	0.0827669	5.57021	0.907032	0.398432	0.614815	-7.66484	NO
522	Ap1b1	-0.290844	6.26997	-1.11039	0.308227	0.539415	-7.50797	NO
523	Ap1g1	0.279073	7.31293	3.85	0.00801956	0.0613298	-3.58308	NO
524	Ap1g2	0.122771	4.47101	0.480359	0.647532	0.795419	-7.82664	NO
525	Ap1m1	0.211009	5.82182	2.28828	0.0609046	0.218652	-5.8011	NO
526	Ap1s1	0.0737329	7.00069	0.413949	0.692919	0.824764	-8.06983	NO
527	Ap1s2	0.412789	5.49374	1.78734	0.122755	0.3265	-6.52191	NO
528	Ap1s3	-0.267262	5.3178	-2.30778	0.0592766	0.215188	-5.64712	NO
529	Ap2a1	0.150072	6.84889	1.71122	0.136526	0.345919	-6.7938	NO
530	Ap2a2	0.0219145	7.1049	0.369673	0.723985	0.842771	-8.00081	NO
531	Ap2b1	0.21846	8.19427	1.62425	0.154092	0.36982	-6.9257	NO
532	Ap2m1	-0.210776	8.67915	-1.20855	0.271112	0.50483	-7.43614	NO
533	Ap2s1	0.0271001	6.91788	0.104692	0.919941	0.960349	-8.1802	NO
534	Ap3m2	-0.117552	4.31128	-0.635239	0.548096	0.726976	-7.69479	NO
535	Ap3s2	0.144057	5.81925	2.14469	0.0744072	0.245325	-6.06281	NO
536	Ap4b1	-0.333819	4.4267	-2.16442	0.0723828	0.241027	-5.94605	NO
537	Ap4e1	-0.212012	4.17539	-3.25525	0.0166772	0.0994567	-4.17638	NO
538	Ap4m1	0.106443	6.45993	1.70591	0.137542	0.347678	-6.52966	NO
539	Ap4s1	-0.424497	4.32929	-2.87334	0.0274353	0.13596	-4.862	NO
540	Ap5b1	0.308203	3.06332	2.08536	0.0808471	0.258056	-5.7927	NO
541	Ap5m1	0.480506	5.21575	1.93842	0.0993376	0.290056	-6.37529	NO
542	Ap5s1	0.0953904	3.90092	0.810332	0.447872	0.651308	-7.52994	NO
543	Ap5z1	0.171653	4.92843	1.05484	0.331047	0.557911	-7.35247	NO
544	Apaf1	0.243655	4.97433	0.834291	0.435226	0.642284	-7.66659	NO
545	Apba1	-0.455993	0.916318	-1.27015	0.249831	0.483141	-6.59113	NO
546	Apba2	0.980131	-3.46406	1.51923	0.178172	0.399375	-5.66503	NO
547	Apba3	-0.0808122	5.39234	-0.661232	0.532368	0.716499	-7.80849	NO
548	Apbb1	0.157209	4.15704	0.478538	0.648756	0.796265	-7.80383	NO
549	Apbb1ip	-0.371484	2.83528	-1.4746	0.189437	0.413647	-6.56596	NO
550	Apbb2	0.542281	4.77373	4.70235	0.0030833	0.0329901	-2.30846	NO
551	Apbb3	0.447633	2.58104	1.78816	0.122614	0.326279	-6.13543	NO
552	Apc	0.450989	7.2683	1.90396	0.104255	0.298581	-6.53854	NO
553	Apcdd1	-0.583758	3.89252	-1.72242	0.13441	0.343828	-6.42281	NO
554	Apeh	0.314742	5.59904	4.13502	0.0057557	0.0497595	-3.29122	NO
555	Apex1	-0.122646	6.18759	-1.30367	0.23888	0.471107	-7.26877	NO
556	Apex2	-0.2088	5.05855	-2.52537	0.0438998	0.181916	-5.33242	NO
557	Aph1a	0.026396	7.25138	0.563281	0.593111	0.758213	-7.88038	NO
558	Aph1b	0.268936	1.76916	0.81865	0.443452	0.648072	-7.10435	NO
559	Aph1c	-0.119498	1.61216	-0.924249	0.390076	0.607861	-6.67034	NO
560	Api5	-0.242138	7.58617	-2.14953	0.0739056	0.24421	-6.18505	NO
561	Apln	0.450756	4.15038	0.860625	0.421627	0.632229	-7.52687	NO
562	Aplnr	-0.0320265	3.06426	-0.0558366	0.957237	0.977956	-7.74055	NO
563	Aplp1	-0.27686	4.83264	-2.69792	0.0347103	0.156214	-4.9729	NO
564	Aplp2	0.552265	9.13178	3.0816	0.02086	0.114069	-4.84502	NO
565	Apmap	0.0907074	6.305	1.84016	0.114006	0.312785	-6.36553	NO
566	Apoa2	-0.12384	-4.37804	-0.175694	0.86616	0.929041	-6.65948	NO
567	Apobec1	0.643849	4.7885	2.46026	0.0480067	0.191458	-5.57576	NO
568	Apobec3	-0.282689	4.88002	-0.606014	0.566121	0.73872	-7.81348	NO
569	Apobr	1.83297	5.2435	6.31848	0.000658366	0.0123176	-0.882303	NO
570	Apoc2	0.168689	1.26921	0.822425	0.441457	0.647034	-6.95976	NO
571	Apoc4	0.46623	-2.34355	0.670562	0.526793	0.712704	-6.6725	NO
572	Apod	0.783012	-0.0699481	0.928426	0.388069	0.606096	-6.8213	NO
573	Apoe	0.355863	9.54715	1.20922	0.270871	0.504703	-7.4212	NO
574	Apoh	0.198235	-2.55159	0.565419	0.591744	0.757459	-6.65469	NO
575	Apol6	0.503764	0.645431	3.12064	0.0198289	0.110655	-3.97498	NO
576	Apol7a	-0.274295	3.67489	-0.294104	0.778323	0.877694	-7.80387	NO
577	Apol7e	0.224633	0.513235	1.56509	0.16725	0.385734	-6.11192	NO
578	Apol9a	1.13683	6.37651	1.33654	0.228553	0.459366	-7.21215	NO
579	Apol9b	1.14103	6.08134	1.19444	0.2762	0.509795	-7.37086	NO
580	Apold1	-0.0600779	2.83419	-0.211579	0.839253	0.914317	-7.68099	NO
581	Apom	0.693252	-1.48401	1.90746	0.103745	0.297773	-5.40722	NO
582	Apoo	-0.149832	4.55223	-1.16384	0.287518	0.519991	-7.20751	NO
583	Apool	-0.310838	4.88786	-3.21549	0.0175472	0.102539	-4.50178	NO
584	App	0.364006	10.6634	3.57327	0.0111991	0.0763558	-4.06518	NO
585	Appbp2	-0.0831572	6.93578	-0.389145	0.710247	0.83465	-8.0949	NO
586	Appl1	0.855641	5.80774	1.55339	0.169976	0.389269	-6.92711	NO
587	Appl2	-0.0266171	5.98508	-0.171952	0.868978	0.930692	-8.09773	NO
588	Aprt	0.000655984	6.76227	0.00306745	0.997649	0.998466	-8.08668	NO
589	Aptx	0.0140192	3.23489	0.159093	0.878676	0.936399	-7.67963	NO
590	Aqp1	1.57494	5.90886	1.62876	0.153129	0.36859	-6.81004	NO
591	Aqp3	1.02633	3.60496	0.947079	0.379203	0.598628	-7.29201	NO
592	Aqp4	-0.367205	-3.60923	-0.300984	0.773314	0.874169	-6.71324	NO
593	Aqp5	-1.81001	6.1762	-2.34299	0.0564502	0.208832	-5.82577	NO
594	Aqp9	-0.287761	-0.927944	-1.39459	0.211289	0.439875	-6.1076	NO
595	Aqr	-0.218895	6.11903	-1.23501	0.261786	0.495265	-7.33988	NO
596	Ar	0.713557	4.26469	1.05797	0.329727	0.557054	-7.35349	NO
597	Araf	-0.269672	6.46903	-4.64962	0.00326106	0.0341118	-2.70545	NO
598	Arap1	0.303755	6.49558	1.19844	0.274747	0.508237	-7.42349	NO
599	Arap2	0.824721	5.64781	11.6	2.03e-05	0.00175253	3.26227	NO
600	Arap3	-0.888209	3.67176	-11.2664	2.41e-05	0.00182916	3.26681	NO
601	Arc	-0.0477996	6.61271	-0.334419	0.749141	0.858897	-7.89277	NO
602	Arcn1	0.376003	7.93104	1.81088	0.118776	0.320067	-6.64518	NO
603	Areg	-0.0997773	4.75726	-0.096838	0.925925	0.963604	-8.0186	NO
604	Arel1	-0.105717	5.4913	-0.715624	0.5004	0.693809	-7.67699	NO
605	Arf2	-0.148156	5.35541	-0.604301	0.567189	0.739539	-7.88733	NO
606	Arf3	-0.607394	8.17164	-6.24783	0.000699857	0.0126353	-0.941633	NO
607	Arf4	0.299433	5.5	1.17111	0.284793	0.518198	-7.38801	NO
608	Arf5	0.364033	8.17397	1.20725	0.271577	0.505207	-7.42568	NO
609	Arf6	-0.0734108	6.89379	-1.10165	0.311728	0.542609	-7.44535	NO
610	Arfgap1	-0.524396	5.06601	-4.50868	0.00379549	0.0376249	-2.80588	NO
611	Arfgap2	-0.233912	6.76731	-2.55625	0.0420829	0.17663	-5.45471	NO
612	Arfgap3	-0.201735	4.62239	-2.98657	0.0236208	0.122895	-4.5023	NO
613	Arfgef1	0.233254	7.09922	2.45755	0.048186	0.1919	-5.62053	NO
614	Arfgef2	0.121516	5.0504	1.71715	0.135403	0.344643	-6.58733	NO
615	Arfip1	-0.314707	6.68221	-1.41234	0.206251	0.43426	-7.16157	NO
616	Arfip2	0.496325	5.05932	2.07501	0.0820275	0.259978	-6.16544	NO
617	Arfrp1	0.0215643	4.33783	0.117582	0.910134	0.953737	-7.9548	NO
618	Arg1	1.16222	6.24321	1.08269	0.319439	0.548448	-7.50085	NO
619	Arglu1	0.36717	5.12879	4.07328	0.00617801	0.0520341	-3.29151	NO
620	Arhgap10	0.096265	6.16655	0.435867	0.677773	0.814781	-8.00431	NO
621	Arhgap11a	-0.144087	6.72554	-0.542325	0.606615	0.768235	-8.01445	NO
622	Arhgap12	0.582022	5.9058	2.10319	0.0788549	0.253587	-6.18126	NO
623	Arhgap17	0.157875	5.02972	0.864173	0.419819	0.630784	-7.64705	NO
624	Arhgap18	0.158489	3.56149	0.40064	0.702193	0.829606	-7.73837	NO
625	Arhgap19	-0.507975	5.08868	-0.9557	0.375159	0.595473	-7.56335	NO
626	Arhgap21	-0.0456839	7.52584	-0.73647	0.488494	0.684502	-7.85278	NO
627	Arhgap22	1.34566	4.18734	4.47819	0.00392366	0.0384421	-2.53389	NO
628	Arhgap23	0.0437672	5.71859	0.287582	0.783083	0.880184	-8.07786	NO
629	Arhgap24	0.86225	3.33419	1.32056	0.233523	0.465731	-6.89871	NO
630	Arhgap25	0.809761	2.14457	5.20587	0.00184046	0.0232111	-1.58626	NO
631	Arhgap26	-0.169818	4.27241	-0.25236	0.808961	0.896756	-7.91595	NO
632	Arhgap27	0.0336345	5.23463	0.249496	0.811077	0.897993	-8.03434	NO
633	Arhgap29	0.0240351	4.54434	0.150366	0.885272	0.940722	-7.7118	NO
634	Arhgap30	0.528203	3.43105	6.50941	0.000559586	0.0110213	-0.3859	NO
635	Arhgap31	-0.08404	7.53481	-1.51094	0.180216	0.402101	-6.66831	NO
636	Arhgap32	0.2164	6.70401	1.00747	0.351578	0.576487	-7.63492	NO
637	Arhgap33	0.642639	4.64745	1.47526	0.189266	0.413647	-6.92549	NO
638	Arhgap35	0.300512	7.22788	1.20579	0.272098	0.505655	-7.43542	NO
639	Arhgap39	-0.198016	4.6219	-0.834001	0.435377	0.642284	-7.59979	NO
640	Arhgap4	1.77269	3.19356	18.3391	1.29e-06	0.000478658	6.34555	NO
641	Arhgap40	0.426486	2.22134	0.681013	0.520592	0.708023	-7.34839	NO
642	Arhgap42	0.599022	5.85406	1.74561	0.130129	0.336827	-6.69834	NO
643	Arhgap44	0.853394	4.49014	2.18138	0.0706886	0.237548	-5.87721	NO
644	Arhgap45	0.75909	3.97228	4.0795	0.00613392	0.0518749	-3.19626	NO
645	Arhgap5	0.177856	7.18653	0.933137	0.385815	0.603778	-7.56497	NO
646	Arhgap6	1.53864	3.49347	9.29085	7.47e-05	0.00345437	2.00627	NO
647	Arhgap8	-1.92266	3.43788	-3.53863	0.0116868	0.0786953	-3.79913	NO
648	Arhgap9	0.0853217	1.98657	0.40649	0.698109	0.827145	-7.40003	NO
649	Arhgdia	-0.305997	9.24464	-4.97076	0.0023319	0.0272307	-2.21927	NO
650	Arhgdib	0.30297	5.01484	3.05732	0.0215303	0.116362	-4.4968	NO
651	Arhgdig	-2.14179	0.370565	-14.6173	4.96587e-06	0.00095334	4.95415	YES
652	Arhgef1	0.0718313	7.57354	0.294614	0.777952	0.877569	-8.14783	NO
653	Arhgef10	0.300046	5.09616	4.26009	0.00499539	0.0454041	-2.84378	NO
654	Arhgef10l	-0.0319894	5.87233	-0.121113	0.907451	0.951833	-8.12907	NO
655	Arhgef11	0.00953455	5.02536	0.0658842	0.949553	0.975291	-8.00512	NO
656	Arhgef15	-0.160159	3.49127	-0.493169	0.638955	0.789414	-7.68176	NO
657	Arhgef17	0.548909	7.70527	2.92443	0.0256379	0.130489	-5.08476	NO
658	Arhgef18	0.0685265	5.79207	0.922654	0.390844	0.608734	-7.54887	NO
659	Arhgef19	-0.47649	5.88012	-3.10724	0.0201764	0.111831	-4.76588	NO
660	Arhgef2	0.076619	7.99891	1.50638	0.18135	0.403609	-6.837	NO
661	Arhgef25	-0.0756454	3.9054	-0.128618	0.901751	0.94887	-7.8837	NO
662	Arhgef26	-0.293174	5.50943	-4.85654	0.00262306	0.0293263	-2.22536	NO
663	Arhgef28	0.10744	5.91347	0.893447	0.40512	0.620268	-7.52985	NO
664	Arhgef3	0.397559	6.14497	1.97961	0.0937625	0.280537	-6.39443	NO
665	Arhgef37	-0.741706	2.72437	-2.25452	0.0638337	0.224137	-5.49871	NO
666	Arhgef38	-0.311132	2.08489	-0.367609	0.725448	0.843816	-7.50859	NO
667	Arhgef39	-0.0627309	4.71754	-0.522941	0.619259	0.777005	-7.77317	NO
668	Arhgef4	0.132653	3.69833	0.386875	0.711843	0.835414	-7.69537	NO
669	Arhgef40	0.635416	7.13766	2.72529	0.0334513	0.152538	-5.25392	NO
670	Arhgef5	0.936579	7.20647	11.2596	2.42e-05	0.00182916	2.89243	NO
671	Arid1a	0.177171	8.07356	1.28998	0.243298	0.476259	-7.32877	NO
672	Arid1b	0.124456	7.31694	1.76407	0.126815	0.332019	-6.51347	NO
673	Arid2	-0.29684	6.66902	-1.2603	0.253135	0.486793	-7.35154	NO
674	Arid3b	-0.442942	1.40465	-0.757082	0.476911	0.675152	-7.15544	NO
675	Arid3c	-0.688682	-2.15477	-0.924291	0.390056	0.607861	-6.48817	NO
676	Arid4a	0.4421	5.42774	2.26309	0.0630775	0.222825	-5.81293	NO
677	Arid5a	0.106541	5.52011	0.425009	0.685256	0.819966	-7.97755	NO
678	Arid5b	0.526048	5.89986	3.22173	0.0174074	0.102122	-4.51718	NO
679	Arih1	0.575622	7.1044	4.16339	0.00557251	0.0488298	-3.32259	NO
680	Arl1	0.0769029	7.26656	0.409334	0.696128	0.826828	-8.09805	NO
681	Arl11	0.429727	1.99107	2.20066	0.0688109	0.234123	-5.48112	NO
682	Arl14epl	0.534752	-2.5189	1.22838	0.264094	0.497771	-6.13459	NO
683	Arl15	-0.213217	5.80766	-0.524513	0.618228	0.776369	-7.97643	NO
684	Arl2bp	0.299769	6.85897	0.832365	0.436233	0.642852	-7.80384	NO
685	Arl3	-0.0659778	5.19935	-0.648575	0.53999	0.721561	-7.82193	NO
686	Arl4a	-0.44766	4.42557	-0.987907	0.360347	0.583811	-7.45075	NO
687	Arl4c	0.463329	7.17804	2.6697	0.0360615	0.159498	-5.41022	NO
688	Arl5a	-0.522212	7.49659	-2.11229	0.0778567	0.252064	-6.18809	NO
689	Arl5b	-0.225027	5.89624	-4.07173	0.00618899	0.0520341	-3.35339	NO
690	Arl5c	-0.411877	1.66648	-1.01786	0.346987	0.572019	-6.97594	NO
691	Arl6	-0.277739	5.16449	-1.29847	0.240551	0.473152	-7.20864	NO
692	Arl6ip1	0.524277	8.59159	1.72448	0.134024	0.343538	-6.79187	NO
693	Arl6ip4	0.144946	6.53801	0.582837	0.580668	0.749918	-7.98277	NO
694	Arl6ip5	0.487502	6.55771	3.28708	0.0160146	0.0971597	-4.50337	NO
695	Arl6ip6	-0.244582	5.90234	-2.6773	0.0356923	0.15881	-5.37956	NO
696	Arl8a	0.126217	6.22776	0.608663	0.564473	0.737852	-7.86514	NO
697	Arl8b	0.328828	7.30367	1.39361	0.21157	0.439951	-7.18771	NO
698	Arl9	-1.18322	-2.88228	-1.89715	0.105255	0.299958	-5.24902	NO
699	Armc1	-0.0654973	6.03763	-1.01094	0.350038	0.575426	-7.52667	NO
700	Armc3	0.333042	-4.47687	0.266597	0.798468	0.890777	-6.61451	NO
701	Armc5	0.424944	5.13112	1.78238	0.123609	0.327327	-6.58196	NO
702	Armc6	-0.497872	2.95231	-4.74415	0.00295013	0.03203	-2.11959	NO
703	Armc8	0.568134	5.26619	7.57669	0.000240432	0.00650764	0.477096	NO
704	Armcx1	-0.0146819	3.06144	-0.0415616	0.968161	0.983638	-7.65735	NO
705	Armcx2	-0.452029	6.1655	-2.32204	0.0581148	0.212254	-5.90156	NO
706	Armcx3	-0.0783164	6.40097	-0.874061	0.414811	0.626771	-7.68217	NO
707	Armcx4	0.00682487	4.29275	0.0682243	0.947765	0.974229	-7.90916	NO
708	Armcx5	-0.13661	3.42283	-0.599305	0.57031	0.742127	-7.59741	NO
709	Armcx6	-0.341946	2.37653	-2.34769	0.0560834	0.208188	-5.29087	NO
710	Armh1	-0.466853	-0.892725	-1.03548	0.339317	0.565542	-6.58081	NO
711	Armh2	-0.0412858	-3.26486	-0.0319105	0.975551	0.987517	-6.83082	NO
712	Armh3	-0.265354	4.54414	-1.90879	0.103551	0.297452	-6.31296	NO
713	Armt1	0.270846	4.45828	2.042	0.0859107	0.266898	-6.1304	NO
714	Arnt	0.0341076	6.86217	0.237466	0.819985	0.903172	-8.13632	NO
715	Arnt2	-1.56185	2.84175	-4.07502	0.00616562	0.0520105	-2.82103	NO
716	Arntl	-0.268875	3.99295	-1.21534	0.268689	0.502909	-7.12725	NO
717	Arntl2	-1.32536	2.97042	-1.20442	0.272593	0.505882	-6.97471	NO
718	Arpc1a	0.0635106	7.29137	0.231409	0.824482	0.90627	-8.155	NO
719	Arpc1b	0.237381	9.29458	0.586217	0.578533	0.74831	-7.988	NO
720	Arpc2	0.209096	8.68928	1.63292	0.152248	0.367427	-6.82877	NO
721	Arpc3	0.228189	7.66965	1.89451	0.105644	0.300431	-6.49394	NO
722	Arpc4	0.0883308	7.7749	0.751556	0.479997	0.678106	-7.87124	NO
723	Arpc5	0.271283	8.27933	5.12929	0.00198635	0.0243799	-2.1073	NO
724	Arpc5l	-0.193017	6.15255	-1.56567	0.167115	0.385621	-6.9532	NO
725	Arpin	0.458569	5.49516	1.3758	0.216746	0.445208	-7.14816	NO
726	Arpp19	0.460419	7.04088	7.03863	0.000363361	0.00851119	-0.00798573	NO
727	Arr3	2.26606	-4.32688	8.09695	0.000162415	0.00553241	1.53947	YES
728	Arrb1	-0.49498	6.3262	-6.49941	0.000564319	0.0110686	-0.497529	NO
729	Arrb2	0.0581214	5.73756	0.584049	0.579902	0.749483	-7.83856	NO
730	Arrdc1	-0.0365896	6.31886	-0.525043	0.617881	0.776369	-7.89628	NO
731	Arrdc2	0.0641292	1.66923	0.262585	0.80142	0.892664	-7.4908	NO
732	Arrdc3	0.139352	6.77688	0.713658	0.501533	0.694323	-7.86972	NO
733	Arrdc4	0.514248	4.87642	1.32683	0.231562	0.46315	-7.13904	NO
734	Arsa	0.14819	2.30868	0.83033	0.437299	0.643675	-7.1512	NO
735	Arsb	0.0292585	6.26501	0.164102	0.874895	0.933907	-8.0757	NO
736	Arsi	-0.56704	2.44979	-1.11455	0.306571	0.537712	-6.98086	NO
737	Arsk	0.061025	3.27823	0.360559	0.730454	0.847148	-7.6783	NO
738	Art1	3.30141	-4.23246	2.28619	0.0610826	0.218999	-4.47201	NO
739	Art2b	-0.812719	-2.53237	-1.19171	0.277193	0.510374	-6.20465	NO
740	Art3	0.282896	0.874783	0.402527	0.700874	0.828703	-7.32728	NO
741	Art4	-0.464713	-2.86931	-0.553466	0.599414	0.762633	-6.70788	NO
742	Artn	0.102253	3.27664	0.158739	0.878944	0.936399	-7.76366	NO
743	Arv1	-0.153482	2.6989	-0.582674	0.580771	0.749938	-7.49073	NO
744	Arxes1	0.541241	-1.79723	0.72478	0.495147	0.689801	-6.71661	NO
745	Arxes2	-0.000959019	2.50596	-0.00412397	0.99684	0.997878	-7.62422	NO
746	As3mt	-0.2066	2.43999	-0.247249	0.812739	0.899167	-7.60332	NO
747	Asah1	0.525319	5.88867	8.38119	0.000135427	0.00479411	1.08182	NO
748	Asah2	0.685452	3.14033	3.15375	0.0189976	0.107739	-4.25676	NO
749	Asap1	-0.773907	5.15512	-1.42814	0.201859	0.428569	-7.04994	NO
750	Asap3	0.668068	5.26778	1.52607	0.176502	0.397339	-6.857	NO
751	Asb1	-0.346515	3.43303	-2.02535	0.087938	0.270745	-5.88362	NO
752	Asb12	0.911449	-5.29585	2.0434	0.0857418	0.266852	-4.71419	NO
753	Asb13	0.111804	4.54953	0.58175	0.581355	0.750157	-7.80353	NO
754	Asb14	1.1435	-2.08544	3.64348	0.0102778	0.0719966	-2.90688	NO
755	Asb15	0.987027	-3.99346	2.01437	0.0893019	0.273059	-4.85754	NO
756	Asb17	-0.605218	-4.47377	-2.21762	0.0672025	0.230828	-4.3883	NO
757	Asb2	1.04116	1.41086	4.11281	0.00590376	0.0505672	-2.76875	NO
758	Asb3	-0.404882	3.78863	-3.70912	0.00949166	0.069317	-3.51892	NO
759	Asb4	-0.700949	-2.68017	-1.6345	0.151914	0.367083	-5.45826	NO
760	Asb5	0.606836	-2.43895	1.38621	0.213707	0.442684	-5.8859	NO
761	Asb6	-0.0913293	0.845285	-0.362263	0.729243	0.846809	-7.28571	NO
762	Asb7	0.306778	3.13496	1.21263	0.269655	0.503944	-6.99174	NO
763	Asb8	-0.445144	4.76579	-2.57912	0.0407887	0.172707	-5.36515	NO
764	Ascc1	0.130257	4.55378	1.56844	0.166476	0.385048	-6.4696	NO
765	Ascc2	-0.330534	6.54619	-0.946154	0.379639	0.59891	-7.68974	NO
766	Ascc3	0.37084	5.55531	2.33797	0.0568445	0.209557	-5.80654	NO
767	Ascl2	0.568433	-2.25827	1.41944	0.204268	0.4313	-5.96304	NO
768	Ascl3	0.448393	-3.81448	0.575269	0.585465	0.752501	-6.49092	NO
769	Ascl4	-0.473046	-1.34532	-1.21942	0.267246	0.501183	-6.33196	NO
770	Asf1a	-0.0117013	4.45543	-0.0871191	0.933336	0.966308	-7.93004	NO
771	Asf1b	-0.293215	6.41994	-3.1989	0.0179247	0.104112	-4.54335	NO
772	Asgr1	-0.23807	-4.37804	-0.214189	0.837305	0.9134	-6.64696	NO
773	Asgr2	-0.872674	-2.13071	-2.94195	0.0250512	0.127986	-3.77339	NO
774	Ash1l	0.209738	7.21765	3.67229	0.00992422	0.0705605	-3.71887	NO
775	Ash2l	-0.0286844	6.50851	-0.188119	0.856819	0.9237	-8.09917	NO
776	Asic1	-3.11204	-3.8389	-12.0067	1.61729e-05	0.00164437	3.63898	YES
777	Asic2	-0.96703	-2.17886	-1.481	0.18778	0.41221	-5.88198	NO
778	Asl	0.0489956	4.89118	0.403366	0.700289	0.828375	-7.94244	NO
779	Asns	-0.103536	5.41951	-0.208461	0.841581	0.915391	-8.07432	NO
780	Asnsd1	-0.296129	5.47509	-1.07598	0.322204	0.551016	-7.45512	NO
781	Aspa	0.703581	1.12242	0.481297	0.646902	0.795369	-7.30955	NO
782	Aspg	0.219612	4.51202	0.742774	0.484931	0.681781	-7.60755	NO
783	Asph	-0.259644	6.80005	-1.49036	0.185385	0.408552	-7.08198	NO
784	Asphd1	0.0766377	-1.22277	0.240343	0.817852	0.902274	-7.07168	NO
785	Asphd2	-1.32452	-0.561196	-3.34643	0.0148545	0.0923823	-3.39637	NO
786	Aspm	0.0955682	7.00635	1.52156	0.1776	0.398702	-6.73408	NO
787	Aspn	-1.0077	2.96932	-1.06682	0.326012	0.554497	-7.12499	NO
788	Asprv1	0.771646	6.104	1.00895	0.350921	0.576103	-7.60486	NO
789	Aspscr1	-0.321971	5.83178	-2.71583	0.0338812	0.153717	-5.28004	NO
790	Asrgl1	-1.17876	3.25338	-1.43018	0.201299	0.427919	-6.74964	NO
791	Ass1	-0.466089	5.63609	-1.05104	0.332655	0.559046	-7.5285	NO
792	Aste1	0.0902689	2.5496	0.746087	0.483066	0.680939	-7.18742	NO
793	Astn1	-0.770788	-4.15149	-0.92142	0.39144	0.609027	-6.2492	NO
794	Astn2	-1.66747	-0.899381	-4.04483	0.00638407	0.0530441	-2.59298	NO
795	Asxl1	-0.0458477	6.94416	-0.223095	0.830665	0.909418	-8.14589	NO
796	Asxl2	0.022814	6.03421	0.129434	0.901132	0.948589	-8.05227	NO
797	Atad1	-0.150115	5.75467	-0.946816	0.379327	0.598628	-7.6428	NO
798	Atad2	-0.287867	6.02999	-0.936381	0.384269	0.602609	-7.6606	NO
799	Atad3a	-0.138429	5.68966	-1.16407	0.287432	0.519925	-7.38327	NO
800	Atat1	-0.475958	4.70812	-0.965805	0.370461	0.591929	-7.51341	NO
801	Ate1	0.199644	5.28938	2.09125	0.0801833	0.256609	-6.15896	NO
802	Atf1	-0.420421	6.32364	-1.78535	0.123096	0.327093	-6.6736	NO
803	Atf2	-0.0347337	6.22299	-0.291288	0.780378	0.878588	-8.1069	NO
804	Atf3	-0.182131	4.23576	-1.20349	0.272928	0.506124	-7.08073	NO
805	Atf4	-0.328111	8.05469	-3.16445	0.0187373	0.106912	-4.6631	NO
806	Atf5	-0.245959	6.78947	-0.50115	0.633643	0.786033	-8.03935	NO
807	Atf6	0.0283997	6.15048	0.136627	0.895675	0.945658	-8.1451	NO
808	Atf6b	-0.186753	6.59589	-3.01542	0.0227429	0.120353	-4.91535	NO
809	Atf7	-0.458905	7.2386	-6.62043	0.000509981	0.0104259	-0.495414	NO
810	Atf7ip	-0.206069	6.64228	-3.99813	0.00673925	0.0548917	-3.30507	NO
811	Atf7ip2	-0.87893	1.7114	-2.50137	0.045369	0.185316	-5.04143	NO
812	Atg10	0.599158	2.27367	4.24628	0.00507355	0.0458357	-2.65394	NO
813	Atg101	-0.76625	5.32213	-2.63055	0.0380291	0.165075	-5.33484	NO
814	Atg12	0.064049	6.22023	0.362021	0.729415	0.846818	-8.0846	NO
815	Atg13	-0.317687	5.43157	-1.42319	0.203227	0.430094	-7.0459	NO
816	Atg14	0.23306	4.87912	2.15252	0.0735972	0.24367	-5.88505	NO
817	Atg16l1	0.0231132	5.68697	0.333649	0.749694	0.859165	-7.84998	NO
818	Atg16l2	0.486034	4.60842	1.77447	0.124984	0.329082	-6.5189	NO
819	Atg2a	-0.0468095	4.70801	-0.4419	0.673632	0.812588	-7.86523	NO
820	Atg2b	-0.25486	4.96432	-1.1474	0.293758	0.525622	-7.29671	NO
821	Atg3	-0.10616	5.8454	-0.389153	0.710242	0.83465	-8.04875	NO
822	Atg4a	-0.0712667	3.2801	-0.733518	0.490168	0.685491	-7.42741	NO
823	Atg4c	-0.419435	3.09881	-1.46684	0.191461	0.415812	-6.63586	NO
824	Atg4d	0.401914	4.20978	3.05393	0.0216259	0.116691	-4.58226	NO
825	Atg5	-0.114247	5.11416	-1.1918	0.277161	0.510374	-7.32186	NO
826	Atg7	0.608135	6.04731	2.57973	0.0407549	0.172706	-5.45703	NO
827	Atg9a	-0.0956165	5.69799	-1.59995	0.159372	0.376324	-6.48299	NO
828	Atg9b	1.17105	5.34179	2.28664	0.0610444	0.21892	-5.87994	NO
829	Atic	-0.755638	6.58168	-7.8521	0.000196444	0.00589859	0.629834	NO
830	Atl1	0.132136	1.84733	0.46559	0.657493	0.802522	-7.40288	NO
831	Atl2	-0.00900328	5.85618	-0.0317873	0.975645	0.987538	-8.11094	NO
832	Atl3	0.0872427	7.63667	0.467752	0.65603	0.80155	-8.0735	NO
833	Atm	0.300749	4.58028	1.91772	0.102263	0.295138	-6.27047	NO
834	Atmin	0.0040137	5.44149	0.0393629	0.969844	0.984617	-8.04166	NO
835	Atn1	0.591793	8.39236	1.80292	0.120107	0.322038	-6.67097	NO
836	Atoh8	2.90473	0.0615383	13.0126	9.99582e-06	0.00134883	4.18893	YES
837	Atox1	-0.355878	6.1855	-2.88887	0.026875	0.134348	-5.00524	NO
838	Atp10a	0.373814	5.9269	1.16969	0.285322	0.51867	-7.42404	NO
839	Atp10b	0.393038	5.78739	1.7276	0.133442	0.342374	-6.57441	NO
840	Atp11a	1.20761	8.88569	3.37284	0.0143682	0.0906574	-4.35574	NO
841	Atp11b	0.254625	6.15904	1.95559	0.096974	0.285997	-6.37831	NO
842	Atp11c	0.168053	4.88147	0.540389	0.607872	0.768957	-7.85769	NO
843	Atp12a	0.269515	1.32404	0.385499	0.712811	0.835751	-7.39124	NO
844	Atp13a1	0.478957	6.45941	3.04851	0.0217796	0.117147	-4.83972	NO
845	Atp13a2	0.0183962	5.98113	0.110082	0.915839	0.957552	-8.13429	NO
846	Atp13a3	-0.0313198	7.72987	-0.0790455	0.939498	0.969256	-8.19542	NO
847	Atp1a1	-0.320489	9.75882	-5.37338	0.00156168	0.0207792	-1.83802	NO
848	Atp1a3	0.15072	2.02794	0.210346	0.840174	0.9148	-7.54813	NO
849	Atp1a4	-3.48424	-3.72076	-11.6728	1.91318e-05	0.00177081	3.40679	YES
850	Atp1b1	-0.513611	7.55228	-2.25566	0.0637332	0.223965	-5.96183	NO
851	Atp1b2	-1.01878	2.47066	-1.90048	0.104764	0.299212	-5.98069	NO
852	Atp1b3	0.573732	7.9903	2.08481	0.0809098	0.258098	-6.26175	NO
853	Atp1b4	0.913234	-4.18111	1.56168	0.16804	0.386832	-5.47873	NO
854	Atp23	-0.133733	2.68763	-1.06426	0.327083	0.555854	-7.04229	NO
855	Atp2a1	3.1998	2.40717	2.38503	0.0532576	0.202504	-5.2028	NO
856	Atp2a2	0.532866	7.95781	2.03603	0.0866321	0.268051	-6.33882	NO
857	Atp2b1	0.296292	7.96225	1.3626	0.220651	0.449876	-7.25783	NO
858	Atp2b3	-0.126023	-3.14624	-0.1824	0.861116	0.926106	-6.82426	NO
859	Atp2b4	-0.414849	5.03964	-0.54802	0.602928	0.765511	-7.88953	NO
860	Atp2c1	0.597857	6.60985	9.1867	7.98e-05	0.0035536	1.60221	NO
861	Atp2c2	-0.248861	3.01543	-0.341363	0.744158	0.855653	-7.65833	NO
862	Atp4a	1.1371	-2.86148	3.66538	0.0100079	0.0708062	-2.75148	NO
863	Atp5a1	-0.0440166	8.4216	-0.384571	0.713464	0.836354	-8.0989	NO
864	Atp5b	-0.306318	8.89313	-1.08103	0.320119	0.548846	-7.56519	NO
865	Atp5c1	-0.462767	7.52523	-1.9992	0.0912217	0.276667	-6.38903	NO
866	Atp5d	-0.11805	7.51989	-0.928602	0.387985	0.606035	-7.72876	NO
867	Atp5e	-0.244796	5.79047	-1.6671	0.145182	0.35769	-6.7829	NO
868	Atp5g1	-0.693676	6.33708	-2.99027	0.0235061	0.122607	-4.90563	NO
869	Atp5g2	0.208525	2.56367	0.64527	0.541992	0.723223	-7.42106	NO
870	Atp5g3	-0.938472	6.64614	-6.78893	0.000443989	0.00961913	-0.419061	NO
871	Atp5j	-0.317998	6.8726	-2.37258	0.0541832	0.204189	-5.85528	NO
872	Atp5j2	0.0772884	7.29101	0.32933	0.752801	0.861262	-8.08837	NO
873	Atp5k	0.339051	5.49876	1.70787	0.137166	0.347095	-6.66708	NO
874	Atp5l	-0.0355721	5.77599	-0.398812	0.703471	0.830241	-7.99594	NO
875	Atp5md	-0.241607	6.39728	-1.40216	0.209129	0.437103	-7.17814	NO
876	Atp5mpl	-0.519079	5.24896	-2.35923	0.055194	0.206299	-5.76782	NO
877	Atp5o	-0.366508	7.94521	-2.66814	0.0361378	0.159629	-5.40781	NO
878	Atp5pb	-0.261201	6.29372	-1.0599	0.328911	0.556822	-7.55155	NO
879	Atp6ap1	0.240618	8.14922	0.921509	0.391397	0.609027	-7.71959	NO
880	Atp6ap2	-0.224102	7.4589	-1.23785	0.260801	0.494754	-7.35484	NO
881	Atp6v0a1	-0.373662	5.18474	-0.778105	0.465294	0.666077	-7.74065	NO
882	Atp6v0a2	0.233059	6.12627	2.72077	0.0336561	0.15316	-5.15713	NO
883	Atp6v0a4	-0.791907	3.18783	-1.45929	0.19345	0.418488	-6.71271	NO
884	Atp6v0b	0.0959262	7.20453	0.598871	0.570581	0.742235	-7.96354	NO
885	Atp6v0c	0.022832	8.05433	0.167553	0.872293	0.932534	-8.18034	NO
886	Atp6v0d1	-0.053441	6.27829	-0.43759	0.676589	0.814231	-8.02126	NO
887	Atp6v0e	0.122313	6.7035	0.641123	0.544511	0.724649	-7.91982	NO
888	Atp6v0e2	-0.200853	3.93425	-0.347004	0.74012	0.853686	-7.82714	NO
889	Atp6v1a	-0.0374129	6.90559	-0.164894	0.874298	0.933587	-8.16429	NO
890	Atp6v1b1	0.0870489	5.53684	0.243127	0.81579	0.900974	-8.00327	NO
891	Atp6v1b2	0.341786	6.63155	2.1372	0.0751898	0.246865	-6.12903	NO
892	Atp6v1c1	-0.524971	4.88788	-2.05044	0.0849003	0.265291	-6.16789	NO
893	Atp6v1c2	-2.04555	6.01703	-18.0511	1.38184e-06	0.00053721	6.21694	YES
894	Atp6v1d	-0.315132	5.45893	-1.27863	0.247019	0.480585	-7.26136	NO
895	Atp6v1f	0.137988	6.31749	0.49654	0.636709	0.787879	-8.0246	NO
896	Atp6v1g1	0.0551019	8.18051	0.341084	0.744358	0.855653	-8.10248	NO
897	Atp6v1g2	-0.381737	2.32932	-1.71868	0.135113	0.344296	-6.13331	NO
898	Atp6v1h	0.567445	5.10085	7.82463	0.00020039	0.00595101	0.585717	NO
899	Atp7a	-0.378351	4.12997	-1.71895	0.135061	0.344296	-6.52952	NO
900	Atp7b	0.271804	-1.24483	0.576453	0.584713	0.752038	-6.8408	NO
901	Atp8a2	0.504477	1.12195	2.55085	0.0423948	0.177283	-4.80397	NO
902	Atp8b1	-0.137075	5.99735	-1.16659	0.286483	0.519402	-7.35609	NO
903	Atp8b2	0.00994773	5.10532	0.0364678	0.972061	0.985709	-8.06618	NO
904	Atp8b3	0.744251	-2.4015	3.04372	0.0219163	0.117504	-3.56284	NO
905	Atp8b5	0.0731385	-1.40797	0.419394	0.689141	0.82191	-6.65905	NO
906	Atp9a	0.0259125	7.56218	0.125998	0.90374	0.949579	-8.10287	NO
907	Atp9b	0.532306	5.64168	1.05761	0.329876	0.557195	-7.52261	NO
908	Atpaf1	-0.28283	3.94469	-2.73842	0.0328647	0.15068	-4.99659	NO
909	Atpsckmt	-0.486134	3.14078	-2.12011	0.0770091	0.250324	-5.7368	NO
910	Atraid	0.228536	4.80326	0.967989	0.369452	0.59137	-7.51984	NO
911	Atrip	0.175808	3.62938	0.667062	0.52888	0.713457	-7.59459	NO
912	Atrn	-0.0323743	5.87192	-0.254873	0.807105	0.895575	-8.09995	NO
913	Atrx	-0.0268638	8.20661	-0.456049	0.663969	0.806345	-7.81263	NO
914	Atxn1	0.252992	5.88747	4.1804	0.00546581	0.0481507	-2.90817	NO
915	Atxn10	-0.634906	6.95643	-2.6705	0.0360226	0.159423	-5.3917	NO
916	Atxn1l	0.47855	6.43113	3.61937	0.0105843	0.0735437	-3.92812	NO
917	Atxn2	0.576826	6.67765	1.62754	0.153389	0.368766	-6.8795	NO
918	Atxn2l	0.425048	7.67271	4.80445	0.00276926	0.0305847	-2.45937	NO
919	Atxn3	0.0534198	5.6316	0.218158	0.834344	0.911598	-8.08187	NO
920	Atxn7	0.714521	5.86306	2.39178	0.052763	0.2013	-5.78675	NO
921	Atxn7l1	0.149062	3.63504	0.674664	0.524354	0.710878	-7.52449	NO
922	Atxn7l2	0.0011891	4.56491	0.00729357	0.994411	0.996708	-7.96015	NO
923	Atxn7l3	-0.00964932	6.42024	-0.170364	0.870175	0.931318	-7.86234	NO
924	AU018091	0.265884	2.96516	0.443782	0.672342	0.811911	-7.52814	NO
925	AU021092	-0.106883	2.70341	-0.35344	0.735524	0.850388	-7.51923	NO
926	AU022252	0.0942201	4.23483	0.445296	0.671306	0.811139	-7.83299	NO
927	AU040320	0.0426617	6.04048	0.765107	0.472453	0.672231	-7.58332	NO
928	AU041133	-0.01443	1.73068	-0.0985932	0.924587	0.962658	-7.45997	NO
929	Aunip	-0.330133	3.93705	-2.25539	0.0637564	0.223988	-5.53989	NO
930	Aup1	-0.10359	4.3482	-0.423771	0.686112	0.820306	-7.84547	NO
931	Aurka	-0.304227	5.94807	-1.12817	0.301202	0.532329	-7.45742	NO
932	Aurkaip1	-0.380032	6.09941	-7.19767	0.000320768	0.00788843	-0.0699521	NO
933	Aurkb	-0.347067	6.33537	-0.84558	0.429358	0.638695	-7.77322	NO
934	Auts2	0.118333	6.31981	1.92268	0.101554	0.293799	-6.14174	NO
935	Avl9	0.436959	5.52763	2.26895	0.0625645	0.221762	-5.89099	NO
936	Avpi1	0.377199	4.68776	0.82921	0.437886	0.644327	-7.63488	NO
937	Avpr2	2.09116	0.0719662	11.3223	2.2933e-05	0.00192365	3.47096	YES
938	AW146154	0.131537	3.08838	0.601446	0.568971	0.741288	-7.54557	NO
939	AW209491	-0.00756055	3.57581	-0.0406773	0.968838	0.983905	-7.82625	NO
940	AW549877	-0.00914543	6.03559	-0.148432	0.886735	0.940939	-7.79579	NO
941	AW551984	-1.35959	-2.97727	-1.51391	0.179482	0.400995	-5.75704	NO
942	AW554918	0.264655	4.84988	1.8686	0.109552	0.305862	-6.40759	NO
943	Awat2	-0.52547	1.04211	-3.97391	0.00693209	0.0556744	-2.61292	NO
944	Axdnd1	0.01599	-1.66465	0.0411692	0.968461	0.983734	-7.05344	NO
945	Axin1	0.00908016	7.00888	0.140244	0.892935	0.94373	-8.07842	NO
946	Axin2	0.327237	0.826068	1.16985	0.285264	0.518634	-6.70106	NO
947	Axl	0.374796	7.57786	1.86607	0.10994	0.306565	-6.55399	NO
948	AY074887	0.305407	-1.79803	1.82018	0.11724	0.317901	-5.45708	NO
949	Aym1	1.93814	-4.80165	1.10635	0.30984	0.540592	-5.98245	NO
950	Azgp1	-3.18694	-4.12222	-8.25193	0.000145705	0.00520083	1.62155	YES
951	Azi2	0.53231	5.90304	4.54532	0.00364765	0.0366728	-2.79071	NO
952	Azin1	-0.23998	5.58736	-1.60031	0.159294	0.376324	-6.83427	NO
953	Azin2	0.170492	3.06543	1.07668	0.321916	0.550821	-6.82013	NO
954	B3galnt2	0.438384	5.69491	4.97742	0.00231608	0.0271157	-2.32597	NO
955	B3galt2	0.924431	-2.37841	0.850041	0.427055	0.636508	-6.56038	NO
956	B3galt4	-0.305203	3.02692	-1.73641	0.13181	0.339417	-6.24387	NO
957	B3galt5	-0.0875642	3.68059	-0.34663	0.740388	0.853739	-7.45812	NO
958	B3galt6	-0.0340273	4.43609	-0.149601	0.885851	0.94093	-7.96511	NO
959	B3gat1	1.02404	-2.79488	4.33552	0.00459149	0.0428922	-1.92534	NO
960	B3gat2	0.048202	2.14656	0.474263	0.651634	0.798632	-7.25523	NO
961	B3gat3	0.361227	5.84721	2.17538	0.0712836	0.238863	-6.08747	NO
962	B3glct	0.889438	5.30226	1.94421	0.0985342	0.288701	-6.3528	NO
963	B3gnt2	0.168681	4.58719	2.03955	0.086205	0.267381	-6.10908	NO
964	B3gnt3	0.363808	4.67984	0.73741	0.487961	0.684157	-7.64358	NO
965	B3gnt4	-0.207601	-2.44336	-0.257776	0.804964	0.894833	-6.86364	NO
966	B3gnt7	-0.372296	3.22604	-0.741772	0.485496	0.68222	-7.40885	NO
967	B3gnt9	-0.582622	2.55973	-3.10505	0.0202339	0.112011	-4.0715	NO
968	B3gntl1	-0.0104678	3.76245	-0.141268	0.892159	0.943426	-7.58875	NO
969	B4galnt3	0.496877	2.20892	2.0547	0.0843952	0.264265	-5.57875	NO
970	B4galnt4	-0.0317653	2.93818	-0.144756	0.889517	0.942336	-7.53392	NO
971	B4galt1	0.01683	7.79507	0.0576531	0.955847	0.977204	-8.18955	NO
972	B4galt2	-0.268817	4.23048	-1.51881	0.178275	0.399442	-6.80923	NO
973	B4galt3	-0.383459	6.49364	-3.20402	0.0178072	0.103608	-4.52009	NO
974	B4galt4	-0.82888	4.42365	-3.20226	0.0178475	0.103773	-4.47316	NO
975	B4galt5	0.69486	4.73723	2.47627	0.0469604	0.188616	-5.54875	NO
976	B4galt6	0.667222	5.03301	2.45481	0.0483679	0.192228	-5.47396	NO
977	B4galt7	0.204261	5.2293	1.5551	0.169573	0.388673	-6.8064	NO
978	B4gat1	-0.242391	4.35623	-2.91215	0.0260579	0.131928	-4.67091	NO
979	B9d1	-0.538764	4.02827	-3.39844	0.0139134	0.0885856	-4.06115	NO
980	B9d2	-0.0235713	3.90141	-0.102529	0.921589	0.961472	-7.80781	NO
981	Baalc	0.161202	-2.38755	0.743386	0.484586	0.681653	-6.17768	NO
982	Baat	-0.549067	-3.1102	-0.800574	0.453097	0.655524	-6.49711	NO
983	Babam1	0.115458	6.141	0.761222	0.474608	0.673457	-7.80176	NO
984	Babam2	-0.0474806	5.58684	-0.378696	0.717605	0.838798	-7.97325	NO
985	Bace1	0.267701	5.0819	1.57149	0.165776	0.384222	-6.76153	NO
986	Bace2	-1.68751	2.35924	-3.41727	0.0135889	0.0875726	-3.80653	NO
987	Bach1	-0.123582	6.32509	-1.15627	0.290378	0.522564	-7.40394	NO
988	Bach2	-0.0010691	5.26061	-0.0054454	0.995827	0.99747	-8.05885	NO
989	Bad	-0.0673454	4.9369	-0.622858	0.555688	0.732198	-7.78802	NO
990	Bag1	-0.186214	6.86563	-0.745768	0.483245	0.681121	-7.87577	NO
991	Bag2	-0.851346	4.10813	-2.91092	0.0261005	0.132044	-4.75913	NO
992	Bag3	0.743364	5.8922	3.75099	0.00902511	0.0668166	-3.79003	NO
993	Bag4	0.0998963	5.39973	0.764445	0.472819	0.672527	-7.71691	NO
994	Bag5	-0.157614	4.86214	-1.93648	0.0996075	0.290282	-6.16075	NO
995	Bag6	-0.198675	8.59482	-1.59362	0.160778	0.377643	-6.96592	NO
996	Bahd1	0.0233802	5.10028	0.248195	0.81204	0.898796	-8.03059	NO
997	Baiap2	-0.273913	7.10709	-3.68217	0.00980619	0.0701009	-3.74698	NO
998	Baiap2l1	0.315394	4.65578	1.45052	0.195784	0.421457	-6.93666	NO
999	Bak1	-0.224088	3.81044	-2.71179	0.0340664	0.154182	-4.92013	NO
1000	Bambi	-0.835237	4.78764	-5.03779	0.00217813	0.0260215	-2.01411	NO
1001	Banf1	-0.41546	7.07331	-2.05818	0.0839844	0.263354	-6.27444	NO
1002	Bank1	0.866092	-4.68575	0.642974	0.543386	0.723868	-6.40288	NO
1003	Banp	0.51749	5.39971	1.35655	0.222463	0.452188	-7.16255	NO
1004	Bap1	0.115506	6.70949	0.746816	0.482656	0.680647	-7.79749	NO
1005	Bard1	-0.434278	5.94673	-2.79967	0.0302695	0.144122	-5.12732	NO
1006	Barhl1	2.52691	-2.75887	12.4191	1.32191e-05	0.00151636	3.63279	YES
1007	Basp1	0.153544	8.37887	2.75036	0.032341	0.1494	-4.98991	NO
1008	Batf	0.141284	1.6541	0.560503	0.594892	0.759349	-7.29056	NO
1009	Bax	0.120883	5.94931	0.84535	0.429477	0.638743	-7.72842	NO
1010	Baz1a	0.102016	6.26664	0.81496	0.445409	0.649571	-7.79164	NO
1011	Baz1b	0.180567	8.45617	1.31493	0.235295	0.467478	-7.1857	NO
1012	Baz2a	0.318285	6.83609	3.00653	0.0230095	0.121093	-4.90373	NO
1013	Baz2b	0.133816	5.96416	0.412106	0.694199	0.825312	-8.04619	NO
1014	Bbc3	0.672566	3.34331	2.3788	0.0537185	0.203371	-5.44418	NO
1015	Bbip1	-0.0624961	4.0747	-0.327504	0.754116	0.861635	-7.84523	NO
1016	Bbof1	0.204696	1.60596	0.638572	0.546063	0.725473	-7.29035	NO
1017	Bbs1	-0.151423	3.92774	-0.407385	0.697486	0.827145	-7.80115	NO
1018	Bbs10	-0.673731	1.59273	-3.03937	0.022041	0.117932	-4.2395	NO
1019	Bbs12	0.329454	3.99422	1.49735	0.183614	0.406179	-6.79731	NO
1020	Bbs2	-0.0692107	3.84214	-0.276485	0.791205	0.886055	-7.83718	NO
1021	Bbs4	0.24029	3.73064	0.877813	0.412922	0.625847	-7.4396	NO
1022	Bbs5	-0.729273	2.5609	-2.54243	0.042886	0.178718	-5.07644	NO
1023	Bbs7	0.335205	3.47649	3.22123	0.0174186	0.102143	-3.98015	NO
1024	Bbs9	0.191121	4.0181	0.761138	0.474654	0.673457	-7.55704	NO
1025	BC003965	-0.100535	4.25182	-0.803996	0.45126	0.65412	-7.5835	NO
1026	BC005537	0.375479	8.91595	6.5765	0.000528982	0.0106009	-0.500668	NO
1027	BC005624	-0.344004	5.31576	-3.34733	0.0148377	0.0923203	-4.27489	NO
1028	BC024063	-0.0736418	2.29874	-0.418956	0.689445	0.822127	-7.45456	NO
1029	BC024139	-0.325898	-2.3642	-1.25449	0.255097	0.488758	-6.10397	NO
1030	BC024978	0.481634	5.03856	1.68925	0.140773	0.352327	-6.69726	NO
1031	BC025920	0.0929381	2.17541	0.881495	0.411075	0.62441	-6.91935	NO
1032	BC028528	0.164546	1.68326	1.24556	0.258145	0.492283	-6.72796	NO
1033	BC029722	-0.348608	4.72743	-1.97414	0.0944841	0.282035	-6.26757	NO
1034	BC031181	0.000187597	5.87351	0.000997085	0.999236	0.999438	-8.13774	NO
1035	BC034090	-1.2601	2.57771	-10.8526	3.01e-05	0.00204397	3.11115	NO
1036	BC035044	-0.180493	-3.70753	-0.128081	0.902158	0.949082	-6.74712	NO
1037	BC048403	0.134938	3.0278	1.46592	0.191703	0.416067	-6.44011	NO
1038	BC049715	1.38786	-3.97503	1.99909	0.0912353	0.276667	-4.90382	NO
1039	BC049762	-0.368352	-2.83493	-0.348249	0.73923	0.853385	-6.81365	NO
1040	BC051019	0.665182	-1.8612	1.28116	0.246188	0.47982	-6.18625	NO
1041	BC051142	1.99544	-2.79458	4.24539	0.00507868	0.0458395	-2.05812	NO
1042	BC053393	0.0166034	-1.01294	0.0681852	0.947795	0.974229	-7.12723	NO
1043	BC055324	-0.464587	5.5526	-1.59189	0.161162	0.378087	-6.84874	NO
1044	BC107364	-0.231854	-0.734553	-1.52164	0.177581	0.398702	-5.88691	NO
1045	Bcam	0.451181	7.52443	1.41302	0.206062	0.433996	-7.19313	NO
1046	Bcan	0.513809	-2.13623	0.820039	0.442717	0.647893	-6.61119	NO
1047	Bcap29	-0.252669	3.52731	-0.842503	0.430951	0.639792	-7.43734	NO
1048	Bcap31	0.127209	7.94146	1.18217	0.280691	0.513578	-7.40385	NO
1049	Bcar1	0.580478	6.46807	2.46401	0.0477596	0.190811	-5.65245	NO
1050	Bcar3	0.126754	5.52552	1.40251	0.209029	0.437032	-6.86765	NO
1051	Bcas2	-0.207338	6.12364	-1.07331	0.323309	0.552273	-7.51348	NO
1052	Bcas3	-0.15329	4.53211	-0.351889	0.73663	0.851228	-7.92053	NO
1053	Bcat2	0.066787	4.40454	0.234135	0.822458	0.904784	-7.94162	NO
1054	Bccip	0.107364	5.33755	1.98609	0.0929133	0.279488	-6.06631	NO
1055	Bcdin3d	-0.717286	2.76893	-5.3934	0.0015317	0.020543	-1.34885	NO
1056	Bckdhb	-0.711557	3.85361	-3.95215	0.00711059	0.0566657	-3.32705	NO
1057	Bckdk	0.0237886	6.48008	0.20764	0.842195	0.915492	-8.09949	NO
1058	Bcl10	0.0309421	6.33798	0.735213	0.489206	0.684733	-7.78517	NO
1059	Bcl11a	-0.923789	4.01665	-1.33671	0.228502	0.459366	-7.00133	NO
1060	Bcl11b	1.4218	3.523	2.66005	0.0365363	0.160805	-5.05934	NO
1061	Bcl2	-0.414585	4.78972	-1.14211	0.295792	0.527779	-7.30621	NO
1062	Bcl2a1a	0.247844	2.12309	1.89507	0.105562	0.300357	-5.58572	NO
1063	Bcl2a1b	0.10512	3.61163	0.328738	0.753227	0.861262	-7.65043	NO
1064	Bcl2l1	0.383227	6.61327	1.4961	0.18393	0.406563	-7.0688	NO
1065	Bcl2l11	0.0831409	6.07786	0.459616	0.661545	0.805203	-7.99388	NO
1066	Bcl2l13	0.350299	6.67804	6.1092	0.000790239	0.0136636	-0.794673	NO
1067	Bcl2l2	0.396736	6.0761	0.954967	0.375502	0.595807	-7.65763	NO
1068	Bcl3	0.493086	5.96552	2.76936	0.0315253	0.147608	-5.25	NO
1069	Bcl6b	-0.099733	3.46024	-0.236115	0.820988	0.903833	-7.78336	NO
1070	Bcl7a	0.406986	4.09373	1.54099	0.172909	0.393699	-6.58483	NO
1071	Bcl7b	0.553094	5.40955	0.995391	0.356971	0.580691	-7.56515	NO
1072	Bcl7c	-0.184128	5.36235	-1.42717	0.202128	0.428909	-7.07033	NO
1073	Bcl9	0.0962002	6.33897	0.548314	0.602739	0.765487	-7.99543	NO
1074	Bcl9l	0.98743	7.54149	12.8873	1.08e-05	0.00139346	3.80385	NO
1075	Bclaf1	-0.0840774	7.08477	-0.984956	0.361685	0.584922	-7.62953	NO
1076	Bclaf3	-0.126894	5.94639	-0.683626	0.51905	0.706932	-7.8519	NO
1077	Bco1	-0.0210276	-3.16514	-3.37813	0.014273	0.0901831	-3.15909	NO
1078	Bcorl1	0.0434979	5.13273	0.650642	0.538741	0.720634	-7.38687	NO
1079	Bcr	0.232998	6.37269	0.997903	0.355844	0.579899	-7.63173	NO
1080	Bcs1l	-0.445086	3.91496	-2.86187	0.0278573	0.137192	-4.7824	NO
1081	Bdh1	-1.02903	3.10936	-3.50161	0.012234	0.0812702	-3.75371	NO
1082	Bdh2	0.00349483	-4.9027	0.00775383	0.994058	0.996586	-6.36919	NO
1083	Bdp1	0.544554	4.31729	2.68242	0.0354456	0.158098	-5.10502	NO
1084	Becn1	-0.370527	2.89849	-1.07913	0.320902	0.549907	-7.099	NO
1085	Begain	-0.00210861	1.79211	-0.00656094	0.994972	0.997048	-7.42422	NO
1086	Bend3	0.0698811	4.57172	1.0847	0.318615	0.547803	-7.08361	NO
1087	Bend4	1.02556	2.01364	1.23834	0.260631	0.494599	-6.77539	NO
1088	Bend5	0.56134	3.13912	0.710137	0.503566	0.695337	-7.44616	NO
1089	Bend7	0.561626	0.753925	3.59856	0.0108572	0.074821	-3.13184	NO
1090	Best2	-0.37196	-2.25963	-0.860417	0.421733	0.632303	-6.57179	NO
1091	Bet1	0.141713	4.79253	0.638387	0.546176	0.725473	-7.76615	NO
1092	Bet1l	0.176345	4.23519	1.22089	0.266726	0.500679	-7.17114	NO
1093	Bex1	0.101068	2.15524	0.453411	0.665765	0.807418	-7.25761	NO
1094	Bex3	0.180395	6.91085	1.5507	0.170607	0.390306	-6.88322	NO
1095	Bex4	-0.0582702	-1.45918	-0.0674923	0.948324	0.974624	-6.98823	NO
1096	Bfar	-0.432199	5.51576	-1.97653	0.0941674	0.281404	-6.3514	NO
1097	Bfsp1	-1.67957	-0.29582	-7.5832	0.00023927	0.00648924	0.976744	NO
1098	Bglap3	-0.234247	5.11243	-1.83024	0.1156	0.315299	-6.31515	NO
1099	Bgn	-1.03303	7.89534	-5.17564	0.00189654	0.023623	-2.08541	NO
1100	Bhlha9	-1.62149	-4.59802	-4.97898	0.0023124	0.0271157	-1.03358	NO
1101	Bhlhb9	-0.177908	5.27179	-1.1183	0.305085	0.536163	-7.398	NO
1102	Bhlhe22	-2.90876	0.0580377	-12.5739	1.22755e-05	0.00149744	4.11535	YES
1103	Bhlhe40	0.904205	8.60688	2.55683	0.0420496	0.176545	-5.52599	NO
1104	Bhlhe41	-0.923364	9.09582	-2.79948	0.0302773	0.144122	-5.03551	NO
1105	Bhmt	-1.44411	-4.03414	-1.71555	0.135704	0.345084	-5.36569	NO
1106	Bhmt2	-0.151944	-0.755777	-0.537564	0.609707	0.770324	-7.03296	NO
1107	Bicc1	-1.44079	3.09855	-2.12795	0.0761696	0.248452	-5.77033	NO
1108	Bicd2	0.403228	6.94633	2.25747	0.0635728	0.223694	-6.03106	NO
1109	Bicdl1	-0.57014	2.49087	-4.16783	0.00554445	0.048684	-2.76613	NO
1110	Bicdl2	-0.23219	4.27247	-1.02032	0.34591	0.571092	-7.38145	NO
1111	Bicra	0.207455	4.91445	3.21615	0.0175324	0.102523	-4.34042	NO
1112	Bicral	0.216396	5.38941	2.41276	0.0512559	0.198099	-5.44085	NO
1113	Bid	-0.290374	4.15871	-0.814007	0.445916	0.649957	-7.55412	NO
1114	Bik	-0.158479	3.04092	-0.4879	0.642476	0.791881	-7.60671	NO
1115	Bin1	-0.133139	5.85043	-0.507541	0.629406	0.78309	-7.92482	NO
1116	Bin2	0.432488	2.73639	1.92548	0.101155	0.293259	-5.99811	NO
1117	Bin3	0.39053	5.56357	1.70207	0.138279	0.348652	-6.73388	NO
1118	Birc2	0.620806	5.11381	4.28004	0.00488482	0.0446707	-3.0559	NO
1119	Birc3	0.278253	4.67531	2.95456	0.0246374	0.126401	-4.79061	NO
1120	Birc5	-0.259967	7.32738	-0.905347	0.399257	0.615729	-7.74519	NO
1121	Birc6	0.0157891	6.01861	0.130363	0.900427	0.948367	-8.01816	NO
1122	Bivm	-0.63415	4.59253	-9.6145	6.12e-05	0.00309633	2.13154	NO
1123	Blcap	-0.354092	5.02729	-1.06387	0.327244	0.55587	-7.45502	NO
1124	Blm	0.0557549	5.4256	0.695736	0.511939	0.701654	-7.78592	NO
1125	Blmh	-0.344028	6.16022	-2.767	0.0316254	0.14782	-5.20441	NO
1126	Blnk	-0.287776	4.18197	-2.08119	0.0813213	0.258736	-5.77151	NO
1127	Bloc1s1	0.645399	4.66765	8.72681	0.00010736	0.00418479	1.60412	NO
1128	Bloc1s2	-0.521999	4.67023	-2.03901	0.0862703	0.26746	-6.11597	NO
1129	Bloc1s3	0.0342054	2.93034	0.133419	0.898108	0.947483	-7.71011	NO
1130	Bloc1s4	0.216883	4.0781	2.4414	0.0492701	0.193898	-5.3924	NO
1131	Bloc1s5	-0.492446	4.22522	-1.54044	0.173041	0.393835	-6.7056	NO
1132	Bloc1s6	-0.151032	4.78241	-2.62582	0.0382748	0.165767	-5.11601	NO
1133	Blvra	-0.27939	4.72851	-1.32587	0.231861	0.463516	-7.09683	NO
1134	Blvrb	-0.131395	4.15244	-1.21092	0.270262	0.504115	-7.14724	NO
1135	Blzf1	-0.21961	5.54044	-1.66317	0.145978	0.358791	-6.60876	NO
1136	Bmerb1	1.2357	-3.72133	2.02762	0.0876589	0.270146	-4.77726	NO
1137	Bmf	0.0213852	4.88976	0.0659017	0.94954	0.975291	-8.03804	NO
1138	Bmp1	0.275627	6.6863	2.82638	0.0292072	0.140772	-4.95532	NO
1139	Bmp15	0.137176	-1.90856	0.54782	0.603058	0.765603	-6.81458	NO
1140	Bmp2	0.89581	4.09592	0.937269	0.383846	0.602306	-7.38907	NO
1141	Bmp2k	0.447716	6.39457	1.84252	0.113629	0.312328	-6.54905	NO
1142	Bmp3	-0.229114	-1.28894	-1.28938	0.243497	0.476475	-6.02018	NO
1143	Bmp5	0.0486482	-2.82077	0.0693901	0.946874	0.97358	-6.84644	NO
1144	Bmp6	-1.54419	1.73306	-10.0656	4.68e-05	0.00270902	2.53497	NO
1145	Bmper	0.618502	1.22233	1.47447	0.189469	0.413647	-6.37365	NO
1146	Bmpr1a	0.299399	7.33654	0.987107	0.360709	0.584047	-7.63251	NO
1147	Bmpr2	-0.128425	7.72437	-1.85687	0.111367	0.308761	-6.52895	NO
1148	Bms1	0.301333	6.73559	2.54318	0.0428421	0.178591	-5.53273	NO
1149	Bmt2	0.317007	4.98786	4.4992	0.00383484	0.0378754	-2.39415	NO
1150	Bmyc	-1.40632	2.7603	-3.66051	0.0100672	0.0711257	-3.4836	NO
1151	Bnc1	-0.523831	3.60537	-1.08721	0.317586	0.546802	-7.09761	NO
1152	Bnc2	3.57003	2.56946	11.6312	1.9543e-05	0.0017722	3.62857	YES
1153	Bnip1	-0.0548634	3.74679	-0.623425	0.555339	0.732021	-7.44328	NO
1154	Bnip2	0.562629	7.00082	2.58476	0.0404762	0.171925	-5.50909	NO
1155	Bnip3	0.574198	6.08894	1.0202	0.345962	0.571099	-7.54748	NO
1156	Bnip3l	0.229858	7.96039	0.691874	0.5142	0.703378	-7.93243	NO
1157	Bnip5	0.35497	0.946937	0.960648	0.372853	0.593424	-6.93029	NO
1158	Bnipl	-0.2769	6.19994	-1.9867	0.092835	0.279348	-6.38782	NO
1159	Boc	0.215891	5.96792	0.961449	0.372481	0.593252	-7.48687	NO
1160	Bod1	-0.370309	5.84452	-1.96979	0.0950621	0.283103	-6.36613	NO
1161	Bod1l	0.228853	6.38856	1.41169	0.206434	0.43444	-7.0972	NO
1162	Bok	-0.00843593	4.77588	-0.0186052	0.985743	0.992965	-8.02639	NO
1163	Bola1	-0.505477	3.91049	-1.84537	0.113177	0.311609	-6.27862	NO
1164	Bola2	0.0473838	4.349	0.245643	0.813927	0.899815	-7.92972	NO
1165	Bola3	0.206772	4.29306	3.35618	0.014673	0.0918719	-4.06458	NO
1166	Boll	-2.54676	-2.54516	-13.4459	8.21184e-06	0.00128028	4.2452	YES
1167	Bop1	-0.701817	5.76671	-3.46248	0.0128432	0.0839084	-4.20426	NO
1168	Bora	0.384112	5.31126	1.78225	0.123632	0.327327	-6.5096	NO
1169	Borcs5	0.219508	3.75487	1.70474	0.137766	0.348024	-6.39187	NO
1170	Borcs6	0.0347783	3.91552	0.393469	0.707212	0.832976	-7.68619	NO
1171	Borcs7	-0.0136312	3.50411	-0.037652	0.971154	0.985248	-7.82229	NO
1172	Borcs8	0.218616	4.25143	0.926461	0.389012	0.607076	-7.48217	NO
1173	Bpgm	0.0157955	5.95368	0.0455425	0.965113	0.982263	-8.14224	NO
1174	Bpi	-1.64041	-4.64322	-4.67789	0.00316438	0.0335198	-1.30005	NO
1175	Bpifb1	1.10594	-3.66221	2.74317	0.0326551	0.15018	-3.86749	NO
1176	Bpifb5	0.974223	-3.62773	3.62105	0.0105626	0.0734688	-2.62581	NO
1177	Braf	0.614606	5.59311	6.55465	0.000538736	0.0107364	-0.448054	NO
1178	Brap	0.299472	6.47692	2.20024	0.0688514	0.234123	-6.05217	NO
1179	Brat1	0.108987	5.01488	0.943594	0.380848	0.599902	-7.48475	NO
1180	Brca1	-0.366376	6.26034	-0.803812	0.451359	0.65412	-7.8054	NO
1181	Brcc3	-0.270533	5.53842	-2.32255	0.0580738	0.21217	-5.78213	NO
1182	Brd1	-0.144587	6.91778	-1.06723	0.325838	0.554342	-7.55761	NO
1183	Brd3	0.0386352	7.31214	0.792492	0.457458	0.65914	-7.74398	NO
1184	Brd3os	-0.954536	2.95775	-3.79721	0.00853927	0.0642591	-3.3783	NO
1185	Brd4	0.0510596	8.21533	1.05634	0.330415	0.557347	-7.4617	NO
1186	Brd7	0.217699	6.3867	2.34648	0.0561775	0.208306	-5.71737	NO
1187	Brd8	0.304271	7.10485	4.53371	0.00369381	0.0369682	-2.90486	NO
1188	Brd8dc	0.546137	1.33461	1.35028	0.224357	0.454732	-6.54926	NO
1189	Brd9	-0.161513	5.60326	-2.62613	0.0382582	0.165767	-5.06167	NO
1190	Brdt	0.803816	1.08298	2.93875	0.0251571	0.128333	-4.2539	NO
1191	Brf1	-0.12413	5.82054	-0.661982	0.531918	0.716181	-7.87478	NO
1192	Brf2	-0.0620848	3.34681	-0.397051	0.704703	0.831185	-7.66487	NO
1193	Bri3	0.536691	6.17751	1.3647	0.220027	0.449408	-7.21247	NO
1194	Bri3bp	0.00884458	6.35888	0.0555742	0.957437	0.978007	-8.01035	NO
1195	Brinp2	3.97768	-3.63803	11.7446	1.84458e-05	0.00175575	3.40212	YES
1196	Brip1	0.0220873	5.40408	0.121233	0.907359	0.951833	-8.06444	NO
1197	Brix1	-0.525878	6.07452	-1.51564	0.179053	0.400436	-7.01763	NO
1198	Brk1	0.319989	7.63844	2.08329	0.0810815	0.258462	-6.13714	NO
1199	Brme1	0.283556	1.73693	0.709008	0.50422	0.695745	-7.25667	NO
1200	Brms1	-0.0600232	5.48973	-0.371812	0.72247	0.84249	-8.02019	NO
1201	Brms1l	-0.198605	5.28349	-0.730397	0.491942	0.687044	-7.789	NO
1202	Brox	0.094441	6.436	0.77294	0.468129	0.6685	-7.72708	NO
1203	Brpf1	0.644313	6.47523	11.0822	2.66e-05	0.00189935	3.01281	NO
1204	Brpf3	0.348973	4.75402	1.00912	0.350845	0.576103	-7.45616	NO
1205	Brsk2	0.131751	-3.07623	0.090265	0.930936	0.965756	-6.85927	NO
1206	Brwd1	0.0395943	7.36001	0.300215	0.773873	0.874582	-8.14344	NO
1207	Bscl2	0.0395206	4.60307	0.237744	0.81978	0.903094	-7.96932	NO
1208	Bsdc1	-0.063654	6.09472	-1.07287	0.323491	0.552393	-7.37371	NO
1209	Bsg	0.067212	9.31856	0.470928	0.653884	0.80015	-8.06473	NO
1210	Bspry	0.0258325	6.60552	0.0613077	0.953052	0.976458	-8.13257	NO
1211	Bst1	1.91865	5.4989	1.46115	0.192958	0.417943	-7.03488	NO
1212	Bst2	2.04187	6.55452	20.8898	5.66956e-07	0.000380456	7.14516	YES
1213	Btaf1	0.168303	5.48898	0.679125	0.521709	0.708964	-7.84737	NO
1214	Btbd1	0.395052	6.42669	1.3295	0.230732	0.462064	-7.26772	NO
1215	Btbd10	0.295713	4.83767	4.29128	0.00482373	0.0442811	-2.94737	NO
1216	Btbd11	0.738699	2.54724	0.88081	0.411418	0.624578	-7.23013	NO
1217	Btbd17	-1.01872	2.36654	-2.05872	0.0839204	0.263354	-5.67352	NO
1218	Btbd19	0.211749	1.41822	1.67393	0.143809	0.356436	-5.89522	NO
1219	Btbd2	0.0738205	5.89383	0.37142	0.722747	0.842586	-8.05992	NO
1220	Btbd3	-0.0953018	5.86668	-0.354654	0.734658	0.849702	-8.00481	NO
1221	Btbd6	-0.129025	4.83512	-0.614459	0.560876	0.735585	-7.76797	NO
1222	Btbd7	0.102778	6.62255	0.602346	0.568409	0.740843	-7.81726	NO
1223	Btbd8	0.281926	3.31742	1.94353	0.0986278	0.288862	-6.07123	NO
1224	Btbd9	0.0690115	5.00325	0.494932	0.63778	0.788511	-7.91582	NO
1225	Btc	0.226133	2.73937	0.623446	0.555327	0.732021	-7.44915	NO
1226	Btd	0.329925	5.33715	1.90323	0.104362	0.298676	-6.43193	NO
1227	Btf3	-0.381491	8.44745	-8.02561	0.000173489	0.00554342	0.674575	NO
1228	Btf3l4	-0.0103296	6.29434	-0.1007	0.922982	0.96203	-8.09153	NO
1229	Btg1	0.169309	8.11018	1.16993	0.285234	0.518634	-7.44699	NO
1230	Btg2	0.423297	5.26964	2.5588	0.0419366	0.17628	-5.38058	NO
1231	Btg3	0.00235757	5.22732	0.0386978	0.970353	0.984847	-7.7122	NO
1232	Btk	0.0268522	1.31331	0.170738	0.869892	0.931152	-7.28283	NO
1233	Btla	0.498037	0.816672	1.92062	0.101847	0.294262	-5.73607	NO
1234	Btn2a2	0.0760264	-2.6812	0.342669	0.743222	0.855246	-6.74792	NO
1235	Btnl10	-0.21628	-2.51932	-0.388676	0.710577	0.834769	-6.84686	NO
1236	Btnl2	0.535978	-1.71704	1.06253	0.327808	0.556004	-6.44465	NO
1237	Btnl4	-3.56826	-4.53668	-11.2345	2.40181e-05	0.001924	3.16966	YES
1238	Btnl9	0.181593	1.73172	0.422077	0.687284	0.821151	-7.43551	NO
1239	Btrc	-0.384191	3.55528	-1.28352	0.245412	0.479196	-6.9859	NO
1240	Bub1	-0.48254	5.99582	-2.43983	0.049377	0.194136	-5.68514	NO
1241	Bub3	0.0536368	6.91663	0.850178	0.426984	0.636502	-7.73433	NO
1242	Bud13	0.437743	4.65455	1.73369	0.132312	0.340188	-6.5871	NO
1243	Bud23	0.196718	5.40826	3.23236	0.0171722	0.10112	-4.36404	NO
1244	Bud31	0.0197118	6.5999	0.24725	0.812738	0.899167	-7.91352	NO
1245	Bysl	-0.308428	5.00818	-2.51759	0.0443704	0.182802	-5.495	NO
1246	Bzw2	0.0010299	7.87994	0.00544975	0.995824	0.99747	-8.1998	NO
1247	C1d	-0.198647	5.29991	-1.68932	0.14076	0.352327	-6.69665	NO
1248	C1galt1c1	0.0601832	5.38684	0.759073	0.475802	0.674162	-7.67836	NO
1249	C1qa	0.276882	7.39266	2.17114	0.0717063	0.239651	-5.99845	NO
1250	C1qb	0.402238	7.05609	1.87633	0.108371	0.3039	-6.54653	NO
1251	C1qbp	-0.432113	6.07039	-1.16798	0.285962	0.519205	-7.43564	NO
1252	C1qc	0.217423	6.86276	3.1264	0.0196814	0.110177	-4.4812	NO
1253	C1ql2	0.643135	-2.37363	1.33365	0.229444	0.4606	-5.96984	NO
1254	C1ql3	-0.899131	-3.4882	-1.71716	0.1354	0.344643	-5.399	NO
1255	C1qtnf1	-1.68346	4.70652	-16.0775	2.87e-06	0.0006891	5.50271	NO
1256	C1qtnf12	-1.2229	4.85161	-3.10023	0.0203608	0.11239	-4.67473	NO
1257	C1qtnf3	-1.27155	1.92661	-1.59388	0.160718	0.377638	-6.34257	NO
1258	C1qtnf5	-0.784273	2.27422	-5.94867	0.000911973	0.0149063	-0.705867	NO
1259	C1qtnf6	-0.792738	4.24867	-1.45214	0.195353	0.420933	-6.89675	NO
1260	C1qtnf7	-0.291224	-2.76809	-0.230583	0.825096	0.906426	-6.86773	NO
1261	C1ra	0.0433485	3.79205	0.179447	0.863336	0.927382	-7.80264	NO
1262	C1rl	-0.372925	1.09448	-3.19619	0.0179873	0.10425	-3.84047	NO
1263	C1s1	0.29416	2.37833	0.322709	0.757573	0.863003	-7.56371	NO
1264	C2cd2	0.17108	5.41716	0.641649	0.544191	0.724371	-7.84217	NO
1265	C2cd2l	0.506945	4.11435	1.25306	0.255586	0.489029	-7.11468	NO
1266	C2cd3	0.432563	5.85	2.52856	0.0437085	0.181247	-5.47141	NO
1267	C2cd4b	-1.40561	-3.78618	-2.76301	0.0317956	0.148152	-3.93764	NO
1268	C2cd4c	-0.211538	2.41706	-1.31691	0.234669	0.466702	-6.57947	NO
1269	C2cd5	-1.31247	6.55875	-1.10675	0.30968	0.540523	-7.52635	NO
1270	C2cd6	-0.274459	-3.19076	-0.329964	0.752345	0.861029	-6.78321	NO
1271	C3	1.3064	7.54052	4.06897	0.00620872	0.0521022	-3.46464	NO
1272	C3ar1	0.385165	4.69937	1.59458	0.160564	0.377629	-6.70879	NO
1273	C4b	1.12949	6.55733	0.823755	0.440755	0.646498	-7.8017	NO
1274	C5ar1	0.839657	3.89961	1.90229	0.104499	0.298788	-6.23501	NO
1275	C5ar2	0.462811	1.54119	1.743	0.130602	0.337664	-6.07801	NO
1276	C6	0.843731	-2.19948	1.47262	0.189951	0.414075	-5.89691	NO
1277	C77080	0.0871315	7.43558	0.614205	0.561033	0.735649	-7.94356	NO
1278	C87436	0.453019	4.57247	1.92817	0.100774	0.292474	-6.25045	NO
1279	C8a	-0.442656	-1.92345	-1.16772	0.286062	0.519312	-6.30884	NO
1280	C8g	-0.223664	0.653465	-1.61779	0.15548	0.371762	-6.10881	NO
1281	C9orf72	-0.158186	4.88485	-0.577594	0.583989	0.751679	-7.85245	NO
1282	Caap1	-0.188991	4.30803	-2.14845	0.0740163	0.244456	-5.84175	NO
1283	Cab39	0.061164	7.66986	0.338402	0.746281	0.857153	-8.13277	NO
1284	Cab39l	0.481276	5.89676	1.5468	0.171528	0.391614	-6.96543	NO
1285	Cabin1	0.283184	6.61371	3.80242	0.00848632	0.064055	-3.80611	NO
1286	Cables1	-0.22349	2.98026	-0.22461	0.829538	0.909227	-7.68076	NO
1287	Cabp1	-1.39681	-3.55767	-1.20534	0.272263	0.505727	-6.04115	NO
1288	Cabp4	-0.527351	-4.12274	-0.361212	0.72999	0.847047	-6.62455	NO
1289	Cabp5	0.28093	-2.07985	0.70128	0.508705	0.699346	-6.72316	NO
1290	Cabp7	0.600248	-3.29165	1.30397	0.238782	0.471067	-5.95605	NO
1291	Cabyr	0.498952	0.809508	3.97482	0.00692476	0.0556744	-2.78136	NO
1292	Cacfd1	-0.516701	5.53501	-8.35615	0.000137768	0.00485145	1.13009	NO
1293	Cachd1	-0.101989	4.61125	-0.196406	0.850603	0.920065	-7.98159	NO
1294	Cacna1a	-0.0615959	3.09109	-0.492538	0.639377	0.78958	-7.40713	NO
1295	Cacna1b	-0.655218	-1.22844	-1.088	0.317265	0.546599	-6.50833	NO
1296	Cacna1c	-0.296789	2.07332	-0.650882	0.538596	0.720634	-7.35209	NO
1297	Cacna1d	-0.420747	-1.27029	-2.55161	0.0423511	0.177203	-4.28432	NO
1298	Cacna1e	-0.532071	-2.51438	-0.744556	0.483927	0.681632	-6.57568	NO
1299	Cacna1f	0.442553	-2.14512	2.51802	0.0443444	0.182758	-4.33968	NO
1300	Cacna1i	-1.24101	-3.16837	-2.07693	0.0818074	0.259706	-4.84001	NO
1301	Cacna2d1	-0.201165	1.51233	-0.175679	0.866171	0.929041	-7.47832	NO
1302	Cacnb1	-0.33304	3.98684	-1.47944	0.188183	0.41269	-6.80898	NO
1303	Cacnb2	-1.95937	-4.44971	-3.75652	0.00896544	0.0665995	-2.51443	NO
1304	Cacnb3	0.00428753	7.18184	0.0559025	0.957186	0.977956	-7.91773	NO
1305	Cacnb4	-0.184903	0.925499	-0.648142	0.540252	0.721767	-7.19737	NO
1306	Cacng1	0.826985	-0.996348	2.16297	0.07253	0.241265	-5.07441	NO
1307	Cacng4	-0.464029	3.58968	-0.640132	0.545113	0.724734	-7.61082	NO
1308	Cacng7	-0.653897	-1.90172	-2.40248	0.0519885	0.199396	-4.59663	NO
1309	Cactin	0.187656	6.09562	2.12716	0.0762535	0.248549	-6.07119	NO
1310	Cacul1	0.048032	6.21008	0.326033	0.755176	0.862215	-8.09805	NO
1311	Cacybp	-0.371429	6.86681	-2.71908	0.0337328	0.15325	-5.27554	NO
1312	Cad	-0.060365	6.42452	-1.09855	0.312976	0.543316	-7.28996	NO
1313	Cadm1	0.652606	6.13486	7.601	0.000236125	0.00646914	0.407369	NO
1314	Cadm2	0.222011	-2.46192	1.03761	0.338399	0.564699	-6.30236	NO
1315	Cadm3	0.792311	-1.55026	3.12641	0.0196812	0.110177	-3.65711	NO
1316	Cadm4	0.324263	5.62816	1.33587	0.228761	0.459572	-7.17144	NO
1317	Cadps2	1.13583	5.53908	5.60522	0.00125136	0.0180615	-1.5893	NO
1318	Cage1	0.29999	2.50373	1.7866	0.122881	0.326745	-6.1201	NO
1319	Calca	0.595189	-3.81716	0.418587	0.6897	0.822255	-6.65564	NO
1320	Calcoco1	-0.431548	6.38037	-0.851361	0.426375	0.636087	-7.77024	NO
1321	Calcrl	0.267142	1.71603	1.96778	0.0953306	0.283651	-5.61011	NO
1322	Calhm2	-0.287025	2.94888	-0.895518	0.404095	0.61941	-7.28128	NO
1323	Calm1	-0.334648	8.66456	-1.74826	0.129648	0.33623	-6.75934	NO
1324	Calm4	0.533257	-4.52038	0.370558	0.723358	0.842657	-6.57001	NO
1325	Calml3	-0.0901644	4.19932	-0.282176	0.787037	0.883225	-7.69451	NO
1326	Calr3	-0.234864	1.24617	-0.612082	0.562349	0.736082	-7.165	NO
1327	Calu	0.229152	9.37219	1.07225	0.323751	0.552537	-7.58125	NO
1328	Camk1	0.243517	6.98434	1.31759	0.234457	0.466556	-7.27718	NO
1329	Camk1d	-0.946457	2.76803	-6.04947	0.000833232	0.0140744	-0.746979	NO
1330	Camk2d	0.560053	5.17706	0.708176	0.504701	0.696047	-7.79324	NO
1331	Camk2g	0.320118	5.59762	2.43786	0.0495107	0.194401	-5.53401	NO
1332	Camk2n1	-0.457356	5.84717	-2.37973	0.0536499	0.203301	-5.58558	NO
1333	Camk2n2	-0.522849	2.90133	-1.58307	0.163143	0.380544	-6.46233	NO
1334	Camkk1	-0.1755	2.79773	-0.380839	0.716093	0.837931	-7.61748	NO
1335	Camkk2	0.723879	6.75053	1.20759	0.271455	0.505063	-7.422	NO
1336	Camkmt	-0.541544	2.91783	-1.92575	0.101118	0.293259	-6.03984	NO
1337	Camkv	-0.713276	2.53497	-2.87345	0.0274313	0.13596	-4.57006	NO
1338	Caml	0.123865	4.88059	0.472422	0.652875	0.799424	-7.91213	NO
1339	Camp	-0.602852	-4.15161	-2.35507	0.055513	0.206928	-4.28878	NO
1340	Camsap1	0.275459	5.23546	5.0203	0.00221711	0.0263205	-2.10338	NO
1341	Camsap2	-0.307633	6.56392	-4.06302	0.00625141	0.0522806	-3.34291	NO
1342	Camsap3	0.267179	5.9467	1.07091	0.324306	0.553092	-7.46079	NO
1343	Camta1	0.395336	4.14114	0.697888	0.510682	0.700989	-7.61428	NO
1344	Camta2	-0.163945	4.7585	-0.705699	0.506137	0.697048	-7.74375	NO
1345	Cand1	0.159699	6.5917	2.04315	0.0857719	0.266852	-6.24862	NO
1346	Cand2	-0.0718423	5.49124	-0.865509	0.41914	0.630154	-7.54171	NO
1347	Cant1	-0.15519	6.53552	-2.75056	0.0323321	0.1494	-4.95507	NO
1348	Canx	0.00778705	9.01958	0.132428	0.89886	0.947657	-7.95905	NO
1349	Cap1	0.0527714	8.88929	0.320445	0.759208	0.86396	-8.09546	NO
1350	Capg	0.31351	9.07197	0.9644	0.371112	0.592251	-7.69464	NO
1351	Capn1	0.0397044	6.11958	0.440036	0.67491	0.813113	-7.9689	NO
1352	Capn10	-0.319355	4.83478	-2.37161	0.0542559	0.204189	-5.63783	NO
1353	Capn11	0.812704	-2.92302	2.6425	0.0374166	0.163206	-4.16585	NO
1354	Capn15	-0.0722498	5.03579	-0.308512	0.767846	0.870482	-8.00386	NO
1355	Capn2	0.3766	7.5966	1.83122	0.115442	0.315124	-6.59311	NO
1356	Capn5	-0.449075	6.18135	-8.33383	0.000139896	0.00491241	1.04446	NO
1357	Capn7	0.455973	5.99184	1.97932	0.0938005	0.280546	-6.30166	NO
1358	Capn8	0.0463104	-4.96325	0.102133	0.92189	0.961597	-6.49984	NO
1359	Capn9	-0.983362	-4.57986	-2.49769	0.0455989	0.185571	-3.99867	NO
1360	Capns1	0.101089	8.96112	0.388986	0.710359	0.83465	-8.11288	NO
1361	Caprin1	-0.377458	8.78273	-1.38547	0.213922	0.442925	-7.2238	NO
1362	Capza2	0.168567	7.94249	0.899674	0.402044	0.61788	-7.7059	NO
1363	Capzb	0.124304	8.3118	0.501197	0.633612	0.786033	-8.05412	NO
1364	Car1	-0.232988	-5.35307	-0.970797	0.368157	0.590836	-5.73692	NO
1365	Car12	0.0766093	4.49543	0.53631	0.610523	0.770738	-7.69036	NO
1366	Car13	1.23996	5.12213	5.89431	0.00095793	0.0153955	-1.09823	NO
1367	Car14	-0.0179553	-2.10756	-0.0366705	0.971906	0.985709	-6.97361	NO
1368	Car2	-1.49471	5.40284	-1.63672	0.151447	0.36648	-6.79116	NO
1369	Car5b	0.627505	5.81612	1.23262	0.262615	0.496093	-7.3037	NO
1370	Casp3	0.0972823	7.30903	0.679328	0.521589	0.708872	-7.86542	NO
1371	Casp4	1.18116	2.97754	5.79409	0.00104975	0.0162332	-0.862265	NO
1372	Casp6	-0.101222	4.59101	-0.309733	0.766961	0.869838	-7.94497	NO
1373	Casp7	0.0151544	5.19095	0.0868225	0.933562	0.966393	-7.99057	NO
1374	Casp8	-0.209016	6.22656	-1.89418	0.105694	0.300464	-6.25318	NO
1375	Casp8ap2	-0.0395412	6.17908	-0.612833	0.561883	0.736082	-7.85634	NO
1376	Casp9	0.128061	5.70608	2.17134	0.0716863	0.239643	-5.9963	NO
1377	Cast	0.153956	7.72982	2.20677	0.0682274	0.233002	-5.99232	NO
1378	Castor1	-0.289266	1.38553	-0.953252	0.376304	0.596644	-7.00131	NO
1379	Casz1	0.85382	6.00313	2.05919	0.0838652	0.263354	-6.11629	NO
1380	Cat	-0.704435	6.826	-3.85343	0.007987	0.0611156	-3.79145	NO
1381	Catip	-0.094121	-1.81928	-0.16413	0.874875	0.933907	-6.97263	NO
1382	Catsper4	0.899015	1.29185	3.94551	0.00716602	0.0569724	-2.93086	NO
1383	Catspere1	-1.29349	-3.0079	-2.36962	0.0544058	0.204432	-4.57	NO
1384	Catsperz	-0.490189	-3.32528	-0.966295	0.370235	0.591826	-6.15079	NO
1385	Cav1	0.20167	5.16023	0.588902	0.57684	0.747459	-7.81711	NO
1386	Cav2	0.270874	6.7075	0.417515	0.690443	0.822807	-8.07764	NO
1387	Cav3	1.54169	-4.20341	1.5935	0.160804	0.377643	-5.42521	NO
1388	Cavin1	0.755882	6.67763	1.57934	0.163986	0.3814	-6.96333	NO
1389	Cavin2	-1.26279	4.66704	-9.71453	5.76e-05	0.00300654	2.16777	NO
1390	Cavin3	0.434986	6.3102	0.765578	0.472192	0.67209	-7.8397	NO
1391	Cbarp	0.397268	3.90208	1.16885	0.285637	0.519031	-7.16092	NO
1392	Cbfa2t2	-0.345165	5.83994	-6.221	0.00071639	0.012798	-0.909056	NO
1393	Cbfa2t3	-0.227761	2.44197	-2.51983	0.0442347	0.182469	-4.99243	NO
1394	Cbfb	0.312064	7.99811	3.3554	0.0146873	0.0918719	-4.24398	NO
1395	Cbl	0.541349	6.58219	9.81468	5.43e-05	0.00290953	2.17721	NO
1396	Cblb	0.415769	6.33503	4.06626	0.00622815	0.0522001	-3.35132	NO
1397	Cblc	0.251245	4.78646	1.04873	0.333639	0.559964	-7.44027	NO
1398	Cbll1	-0.220451	4.98214	-0.876229	0.413719	0.626051	-7.60562	NO
1399	Cbr1	-0.288282	4.72627	-0.63311	0.549397	0.728131	-7.79426	NO
1400	Cbr2	0.440827	2.87617	0.425288	0.685063	0.819845	-7.60629	NO
1401	Cbr3	-1.07246	1.42757	-1.88661	0.106822	0.301356	-5.87607	NO
1402	Cbr4	0.310435	3.00659	3.32088	0.0153424	0.0944103	-3.76911	NO
1403	Cbs	-0.436309	1.38213	-1.75493	0.128444	0.334591	-5.96115	NO
1404	Cbwd1	-0.139324	3.29552	-1.02082	0.345692	0.571002	-7.19264	NO
1405	Cbx1	-0.177895	4.93176	-0.562878	0.59337	0.758386	-7.86703	NO
1406	Cbx2	0.206794	5.66057	1.03683	0.338737	0.564925	-7.54529	NO
1407	Cbx3	0.0464639	8.5325	0.348209	0.739258	0.853385	-8.06704	NO
1408	Cbx4	-0.130472	4.94542	-0.875102	0.414286	0.6264	-7.62941	NO
1409	Cbx5	-0.560402	8.0286	-2.30314	0.0596602	0.215797	-5.93842	NO
1410	Cbx6	-0.396969	6.75939	-1.53206	0.175051	0.395446	-6.96383	NO
1411	Cbx7	0.135136	4.75343	2.24274	0.0648902	0.226493	-5.7139	NO
1412	Cbx8	-0.182894	3.94612	-1.42011	0.204083	0.4313	-6.83233	NO
1413	Cby1	-0.580251	4.77487	-1.3973	0.210514	0.439027	-7.04229	NO
1414	Cc2d1a	0.0170097	6.27262	0.333934	0.74949	0.859077	-7.81228	NO
1415	Cc2d1b	0.287888	6.42083	1.56219	0.167921	0.386728	-6.95334	NO
1416	Cc2d2a	1.31192	4.32585	5.82154	0.00102364	0.016049	-0.961328	NO
1417	Ccar1	0.128958	6.68653	2.39596	0.0524592	0.200648	-5.70148	NO
1418	Ccar2	0.206436	6.49208	0.92132	0.391488	0.609032	-7.71109	NO
1419	Ccbe1	-0.161324	2.66692	-0.141399	0.89206	0.943395	-7.67304	NO
1420	Ccdc102a	0.419594	4.47027	2.86121	0.0278818	0.137192	-4.95922	NO
1421	Ccdc106	0.924083	1.61174	1.13455	0.298714	0.530294	-6.84245	NO
1422	Ccdc107	0.180716	5.28153	0.515173	0.624366	0.780574	-7.93512	NO
1423	Ccdc112	-0.306064	3.66727	-3.69792	0.00962104	0.0696567	-3.55632	NO
1424	Ccdc113	0.00348225	-4.78952	0.00781497	0.994011	0.996586	-6.35442	NO
1425	Ccdc115	-0.462949	4.81947	-6.29749	0.000670393	0.012456	-0.702918	NO
1426	Ccdc117	-0.363303	5.20682	-1.8382	0.114319	0.3132	-6.49587	NO
1427	Ccdc12	0.336175	5.39642	1.58372	0.162996	0.380465	-6.87548	NO
1428	Ccdc122	0.109075	3.25287	0.695182	0.512263	0.701799	-7.46567	NO
1429	Ccdc124	0.0631658	5.64106	0.676262	0.523405	0.710131	-7.79442	NO
1430	Ccdc126	-0.0216546	3.73567	-0.0771913	0.940914	0.970047	-7.83322	NO
1431	Ccdc127	0.279543	6.32029	1.8982	0.1051	0.29979	-6.49732	NO
1432	Ccdc13	-0.759105	-2.96752	-3.64894	0.0102098	0.0717157	-2.79353	NO
1433	Ccdc134	-0.680482	4.29519	-5.92905	0.000928267	0.0151175	-0.977585	NO
1434	Ccdc136	-1.16409	3.91392	-2.69365	0.0349115	0.156752	-5.04935	NO
1435	Ccdc137	-0.631227	4.35973	-1.91238	0.103031	0.296402	-6.23393	NO
1436	Ccdc138	0.0518618	3.10153	0.27927	0.789164	0.884653	-7.70575	NO
1437	Ccdc14	-0.210201	4.58693	-1.33634	0.228615	0.459415	-7.01426	NO
1438	Ccdc141	1.0009	5.64923	4.95688	0.00236525	0.0274287	-2.25335	NO
1439	Ccdc152	-0.791841	-1.6435	-1.30841	0.237365	0.469495	-6.18246	NO
1440	Ccdc153	0.838232	-2.9674	1.81199	0.118592	0.319705	-5.31615	NO
1441	Ccdc157	-0.0921457	4.46284	-0.800855	0.452947	0.65546	-7.47735	NO
1442	Ccdc160	-3.76418	-4.36169	-11.8055	1.78867e-05	0.00175224	3.3037	YES
1443	Ccdc162	0.146012	-1.3127	0.672413	0.525691	0.711715	-6.74736	NO
1444	Ccdc163	-0.176406	4.11162	-2.12683	0.0762887	0.248604	-5.79948	NO
1445	Ccdc166	-0.0805151	2.78452	-0.519474	0.621535	0.778336	-7.50193	NO
1446	Ccdc167	-0.125472	4.56728	-0.595508	0.572688	0.744221	-7.79751	NO
1447	Ccdc169	-0.108545	-1.17977	-0.574424	0.586003	0.752832	-6.9117	NO
1448	Ccdc17	0.265196	-3.16343	0.111113	0.915054	0.957195	-6.85105	NO
1449	Ccdc171	-0.0238265	2.1638	-0.17988	0.86301	0.927253	-7.48028	NO
1450	Ccdc173	-0.520631	2.44249	-2.0734	0.0822125	0.26034	-5.72759	NO
1451	Ccdc174	0.361115	4.6879	4.07117	0.00619302	0.0520341	-3.23717	NO
1452	Ccdc181	-0.281415	5.16824	-3.77243	0.00879607	0.0657794	-3.47882	NO
1453	Ccdc183	-0.564134	-2.49788	-0.494891	0.637808	0.788511	-6.80555	NO
1454	Ccdc186	0.160727	5.15292	0.950068	0.377797	0.597347	-7.57702	NO
1455	Ccdc187	0.437327	0.870478	3.15687	0.0189213	0.107561	-3.97472	NO
1456	Ccdc188	-0.822137	-4.2895	-1.14852	0.293329	0.525487	-5.94937	NO
1457	Ccdc190	-0.00730046	-4.74536	-0.0169461	0.987014	0.993223	-6.35084	NO
1458	Ccdc192	0.115868	-3.47285	0.255303	0.806788	0.895575	-6.64072	NO
1459	Ccdc22	-0.290861	5.65866	-3.07126	0.0211428	0.114914	-4.74564	NO
1460	Ccdc24	-0.888919	1.30326	-2.51289	0.0446574	0.183485	-4.97242	NO
1461	Ccdc25	0.47772	5.22555	2.318	0.0584413	0.213107	-5.82495	NO
1462	Ccdc27	-0.663326	-3.59656	-0.760054	0.475256	0.673727	-6.47694	NO
1463	Ccdc28a	0.182641	3.86418	0.828169	0.438432	0.644779	-7.50704	NO
1464	Ccdc28b	-0.164784	2.57366	-0.624136	0.554902	0.731867	-7.43439	NO
1465	Ccdc3	-0.559182	-2.08205	-0.756197	0.477404	0.675507	-6.67807	NO
1466	Ccdc32	-0.0246194	3.57483	-0.341888	0.743781	0.855469	-7.61191	NO
1467	Ccdc34	-0.105487	5.74194	-0.64509	0.542102	0.723232	-7.89388	NO
1468	Ccdc43	-0.260477	5.44994	-0.869627	0.417051	0.628872	-7.68824	NO
1469	Ccdc47	-0.0320742	7.19154	-0.195985	0.850919	0.920215	-8.16355	NO
1470	Ccdc57	-0.715947	3.89036	-10.0548	4.71e-05	0.00270935	2.42342	NO
1471	Ccdc58	-0.507719	4.34711	-6.38935	0.000619542	0.0118046	-0.586843	NO
1472	Ccdc6	0.214621	6.58564	1.93729	0.0994939	0.290282	-6.36918	NO
1473	Ccdc61	0.56702	4.8084	1.64432	0.149855	0.364684	-6.72841	NO
1474	Ccdc62	0.137117	1.93844	0.383996	0.713868	0.836503	-7.47886	NO
1475	Ccdc66	0.540093	5.06478	3.25635	0.0166538	0.0994348	-4.27151	NO
1476	Ccdc68	0.849816	5.26159	0.785978	0.460994	0.661937	-7.73885	NO
1477	Ccdc69	0.43443	2.16389	3.01191	0.0228478	0.120551	-4.36682	NO
1478	Ccdc71	0.42972	5.87771	1.78168	0.12373	0.327382	-6.65123	NO
1479	Ccdc74a	-0.480002	2.44697	-1.57346	0.165326	0.383662	-6.43628	NO
1480	Ccdc77	0.127994	4.63407	0.501962	0.633104	0.785801	-7.82423	NO
1481	Ccdc78	-0.291651	-1.05139	-0.523193	0.619093	0.776942	-6.99556	NO
1482	Ccdc7a	0.311743	-2.33756	1.21047	0.270423	0.504238	-6.13614	NO
1483	Ccdc8	-0.758562	1.35161	-3.55553	0.011446	0.0776065	-3.32656	NO
1484	Ccdc80	1.2985	6.45557	2.62272	0.0384361	0.166412	-5.38948	NO
1485	Ccdc82	0.637381	6.6401	6.78022	0.00044715	0.00965875	-0.367985	NO
1486	Ccdc84	0.502459	4.39165	2.15397	0.0734483	0.243356	-5.93133	NO
1487	Ccdc85a	-0.842854	-2.24383	-1.19521	0.27592	0.509646	-6.18255	NO
1488	Ccdc85b	-0.095488	5.51892	-1.7504	0.129261	0.335614	-6.54957	NO
1489	Ccdc85c	-0.504944	5.35327	-1.76084	0.127387	0.332993	-6.63511	NO
1490	Ccdc86	-0.350436	4.41883	-1.29482	0.241728	0.474428	-7.09881	NO
1491	Ccdc87	0.752431	-3.43472	2.87916	0.027224	0.135335	-3.66577	NO
1492	Ccdc88a	-0.0620647	6.13446	-0.234992	0.821821	0.90428	-8.1231	NO
1493	Ccdc88b	0.436222	3.81768	2.70305	0.0344706	0.155395	-4.99616	NO
1494	Ccdc88c	0.422801	5.78392	2.89506	0.0266553	0.133894	-4.95676	NO
1495	Ccdc9	0.0502238	5.11294	0.298162	0.775367	0.875387	-7.99319	NO
1496	Ccdc90b	0.0660258	4.31851	0.71568	0.500368	0.693809	-7.63262	NO
1497	Ccdc91	-1.35876	6.06758	-5.98962	0.000879006	0.0145263	-1.19902	NO
1498	Ccdc92	-0.121293	4.91416	-1.18038	0.28135	0.514159	-7.19388	NO
1499	Ccdc92b	0.0268008	-2.34439	0.106578	0.918505	0.959458	-6.90035	NO
1500	Ccdc93	-0.128363	5.04439	-1.09348	0.315031	0.544914	-7.37925	NO
1501	Ccdc96	0.544412	1.59617	2.40272	0.0519713	0.199396	-5.11866	NO
1502	Ccdc97	0.378589	5.88142	4.30636	0.00474314	0.043686	-3.03611	NO
1503	Ccdc9b	1.20019	3.51618	12.3887	1.37e-05	0.00148849	3.96863	NO
1504	Ccer2	1.95833	-3.85744	8.06455	0.00016877	0.00551042	1.53111	NO
1505	Cchcr1	0.11331	6.64414	1.505	0.181694	0.404002	-6.96884	NO
1506	Cck	-1.81524	-5.035	-7.54473	0.000246234	0.00661145	1.0449	NO
1507	Cckar	-0.114102	-3.698	-0.321842	0.758199	0.863469	-6.63957	NO
1508	Ccl1	-1.59905	-4.47687	-4.12661	0.00581128	0.0500469	-1.94165	NO
1509	Ccl12	1.28515	2.54968	8.96921	9.17e-05	0.0038322	1.81252	NO
1510	Ccl19	-0.021805	-5.11983	-0.0543454	0.958377	0.978304	-6.3287	NO
1511	Ccl2	1.46904	1.66288	2.90387	0.0263455	0.132734	-4.43556	NO
1512	Ccl20	-0.236779	2.63702	-0.369672	0.723986	0.842771	-7.49178	NO
1513	Ccl27a	-0.157575	3.18897	-1.39082	0.212374	0.441146	-6.77175	NO
1514	Ccl3	1.35342	1.03522	2.20337	0.0685516	0.233694	-5.36484	NO
1515	Ccl4	1.39096	0.625546	5.20869	0.00183532	0.0232111	-1.35706	NO
1516	Ccl5	-0.203554	2.48062	-0.217466	0.83486	0.91189	-7.60712	NO
1517	Ccl6	0.721902	3.22417	0.691064	0.514675	0.703741	-7.49476	NO
1518	Ccl7	1.11171	1.8949	1.81782	0.117628	0.318526	-6.01434	NO
1519	Ccl8	0.821547	1.18796	0.630648	0.550904	0.72941	-7.2282	NO
1520	Ccl9	-0.0631462	3.42193	-0.0735719	0.943679	0.971632	-7.80188	NO
1521	Ccn1	0.395838	7.21057	1.1911	0.277416	0.510507	-7.41631	NO
1522	Ccn2	0.19114	6.86153	0.532792	0.612815	0.77303	-8.02374	NO
1523	Ccn4	-1.21588	4.29418	-2.21981	0.0669977	0.230455	-5.84601	NO
1524	Ccn5	1.43157	4.33311	1.08219	0.319644	0.548532	-7.33195	NO
1525	Ccna2	0.0503983	8.69162	0.19072	0.854867	0.922747	-8.17961	NO
1526	Ccnb1	-0.130432	7.41324	-2.38039	0.0536006	0.203301	-5.50296	NO
1527	Ccnb2	0.375888	6.9403	2.76798	0.0315837	0.147676	-5.12726	NO
1528	Ccnc	-0.271534	5.50291	-2.34087	0.0566161	0.209165	-5.7692	NO
1529	Ccnd1	-0.616732	6.58321	-0.876278	0.413694	0.626051	-7.71832	NO
1530	Ccnd3	-0.251719	6.7397	-1.99011	0.0923915	0.278745	-6.38771	NO
1531	Ccndbp1	-0.194188	5.49966	-0.616278	0.55975	0.734875	-7.89292	NO
1532	Ccne1	0.286216	4.74815	1.53075	0.175367	0.395829	-6.78958	NO
1533	Ccne2	0.0500728	5.65318	0.450281	0.6679	0.808839	-7.86168	NO
1534	Ccnf	-0.0901134	6.43263	-0.544285	0.605345	0.767474	-7.98907	NO
1535	Ccng1	-0.245929	6.02179	-0.949564	0.378034	0.597569	-7.65388	NO
1536	Ccng2	0.31592	5.83418	1.94023	0.0990848	0.289758	-6.42474	NO
1537	Ccnh	-0.19324	4.99739	-2.35689	0.055373	0.206853	-5.69706	NO
1538	Ccni	-0.0460448	8.91472	-0.323008	0.757357	0.863003	-8.05346	NO
1539	Ccnj	-0.0743749	3.20771	-0.25162	0.809508	0.896919	-7.73218	NO
1540	Ccnjl	0.648851	1.26613	4.77983	0.00284158	0.0311728	-1.67128	NO
1541	Ccnk	-0.377242	5.44809	-2.9008	0.0264531	0.133127	-4.91005	NO
1542	Ccnl1	-0.00770751	3.85742	-0.0194768	0.985075	0.992642	-7.85958	NO
1543	Ccnl2	0.114443	4.96298	0.316647	0.761953	0.866204	-7.99192	NO
1544	Ccno	-1.68523	-4.37877	-7.73546	0.000213837	0.00620948	1.30057	NO
1545	Ccnq	-0.516226	3.51037	-1.52058	0.177842	0.398988	-6.68673	NO
1546	Ccnt1	-0.394894	6.01023	-2.1651	0.0723143	0.241027	-6.10966	NO
1547	Ccnt2	-0.019874	6.07004	-0.10608	0.918884	0.959692	-8.14456	NO
1548	Ccny	0.246316	6.92354	0.836465	0.434092	0.64161	-7.80202	NO
1549	Ccnyl1	-0.182316	4.9135	-1.06422	0.327099	0.555854	-7.44093	NO
1550	Ccp110	0.409801	5.3615	2.112	0.0778883	0.252106	-6.14523	NO
1551	Ccpg1	0.257455	6.12678	1.73506	0.132059	0.339666	-6.61651	NO
1552	Ccr1	0.200584	3.70408	0.627586	0.552781	0.730583	-7.59139	NO
1553	Ccr10	-0.492944	-2.10336	-1.45344	0.195004	0.420519	-5.92269	NO
1554	Ccr2	-0.257219	2.48092	-0.34848	0.739065	0.853349	-7.57635	NO
1555	Ccr4	0.772858	-1.88471	3.50978	0.0121109	0.0807314	-3.0944	NO
1556	Ccr5	0.421338	3.82094	1.81408	0.118246	0.319405	-6.32014	NO
1557	Ccr6	-0.169541	-1.35839	-0.65405	0.536685	0.719645	-6.77461	NO
1558	Ccr7	-0.854469	-1.14065	-1.88739	0.106705	0.301356	-5.51341	NO
1559	Ccr8	-1.17312	-4.70974	-12.7807	1.14e-05	0.00143237	3.89651	NO
1560	Ccrl2	0.888747	2.77844	1.04177	0.33661	0.563195	-7.10754	NO
1561	Ccs	-0.189613	4.17617	-1.80323	0.120055	0.321967	-6.4075	NO
1562	Ccsap	0.389493	3.88673	1.48031	0.18796	0.412335	-6.7737	NO
1563	Ccser2	0.117943	7.12533	0.522614	0.619474	0.777057	-8.03354	NO
1564	Cct2	-0.181077	7.94968	-0.615083	0.56049	0.73551	-7.9869	NO
1565	Cct3	-0.531433	7.75515	-4.35716	0.00448244	0.042344	-3.06172	NO
1566	Cct4	-0.417091	7.6682	-1.22429	0.26553	0.499567	-7.41962	NO
1567	Cct5	-0.609756	7.76859	-1.649	0.148884	0.363154	-6.89073	NO
1568	Cct6a	0.0039448	7.69633	0.0417441	0.968021	0.983638	-8.12857	NO
1569	Cct6b	-0.611432	-2.54485	-0.573124	0.586829	0.753391	-6.74099	NO
1570	Cct7	-0.134638	7.95077	-0.650916	0.538576	0.720634	-7.96217	NO
1571	Cct8	-0.293276	7.46322	-1.00877	0.351002	0.576166	-7.64992	NO
1572	Ccz1	0.0199484	6.37979	0.130905	0.900015	0.94823	-8.10287	NO
1573	Cd109	1.03236	7.44006	12.4794	1.31e-05	0.00147326	3.6951	NO
1574	Cd14	0.134265	6.03068	0.289898	0.781392	0.879385	-8.07999	NO
1575	Cd160	0.425144	0.242698	1.43228	0.200724	0.427438	-6.31416	NO
1576	Cd163	-0.00392213	2.77876	-0.0104845	0.991966	0.995889	-7.69365	NO
1577	Cd164	0.171088	7.91787	0.67483	0.524255	0.710874	-7.94487	NO
1578	Cd177	0.758868	-3.79151	2.53801	0.0431465	0.179581	-3.99605	NO
1579	Cd180	0.580788	1.94098	3.0856	0.0207518	0.113699	-4.15209	NO
1580	Cd1d1	1.00741	2.77108	8.9016	9.58e-05	0.00395107	1.80428	NO
1581	Cd200r2	0.303165	-1.72864	1.23641	0.2613	0.494974	-6.19418	NO
1582	Cd200r3	0.333383	-1.20681	1.03576	0.339196	0.56541	-6.45299	NO
1583	Cd200r4	0.00881858	-2.994	0.0223129	0.982903	0.991604	-6.80544	NO
1584	Cd207	0.0297663	-2.13748	0.0757858	0.941988	0.970708	-6.8817	NO
1585	Cd209a	0.830824	-3.84361	0.405021	0.699134	0.827722	-6.63678	NO
1586	Cd209c	0.461077	4.33594	1.42816	0.201855	0.428569	-6.93895	NO
1587	Cd209d	-0.201093	-3.47634	-0.136166	0.896025	0.945804	-6.77763	NO
1588	Cd209f	0.906192	-5.26056	2.00026	0.0910856	0.276541	-4.77864	NO
1589	Cd209g	-0.853267	-3.83717	-0.61742	0.559044	0.734687	-6.53609	NO
1590	Cd22	0.232747	1.04267	0.618155	0.55859	0.734415	-7.2297	NO
1591	Cd248	-0.348499	3.98895	-1.14826	0.293427	0.525487	-7.20077	NO
1592	Cd274	0.492456	2.96908	4.99874	0.00226626	0.0267185	-1.76116	NO
1593	Cd28	-0.218841	-2.88835	-0.644611	0.542392	0.723476	-6.64049	NO
1594	Cd2bp2	0.244017	6.35787	2.13532	0.0753881	0.24691	-6.1789	NO
1595	Cd300a	-0.175908	2.60329	-0.710519	0.503345	0.695175	-7.36024	NO
1596	Cd300c2	0.0508481	2.0281	0.0960812	0.926501	0.963905	-7.56993	NO
1597	Cd300e	1.37508	-3.46048	1.30674	0.237897	0.470063	-5.91762	NO
1598	Cd300lb	0.273115	1.01946	0.665258	0.529957	0.714614	-7.13949	NO
1599	Cd300ld	0.198489	1.2378	0.96468	0.370982	0.592251	-6.92293	NO
1600	Cd300ld2	0.691789	-2.49401	1.52868	0.175867	0.396276	-5.79347	NO
1601	Cd300lf	0.238023	2.54736	0.466866	0.65663	0.801832	-7.52822	NO
1602	Cd300lg	0.103158	1.93724	0.409756	0.695835	0.826828	-7.43834	NO
1603	Cd302	-0.397374	2.13732	-0.695704	0.511957	0.701654	-7.32611	NO
1604	Cd320	-0.165853	3.59615	-0.916542	0.3938	0.611074	-7.34894	NO
1605	Cd33	-0.00860028	3.47737	-0.0304156	0.976696	0.988155	-7.81226	NO
1606	Cd34	1.14685	6.00894	1.32749	0.231356	0.462918	-7.2461	NO
1607	Cd37	0.74438	2.0856	2.47214	0.047228	0.189249	-5.11216	NO
1608	Cd3eap	-0.0725743	5.3092	-0.35117	0.737143	0.851675	-8.01792	NO
1609	Cd40	0.105263	1.71055	0.475501	0.6508	0.798191	-7.40583	NO
1610	Cd40lg	-0.370018	-4.64801	-0.387356	0.711504	0.835377	-6.55324	NO
1611	Cd44	0.514376	8.3594	1.5222	0.177445	0.39863	-7.05886	NO
1612	Cd46	0.343303	1.63879	0.912793	0.395621	0.612627	-7.05272	NO
1613	Cd47	0.144488	8.22012	0.869429	0.417151	0.628953	-7.69353	NO
1614	Cd52	0.464353	3.94923	2.52437	0.0439602	0.181927	-5.22288	NO
1615	Cd59b	-0.566254	3.5883	-4.17609	0.00549265	0.0483332	-2.976	NO
1616	Cd63	0.674341	8.23811	4.73058	0.00299263	0.0323017	-2.60546	NO
1617	Cd68	0.182641	5.00491	2.24849	0.0643723	0.225152	-5.56111	NO
1618	Cd7	-0.810748	-1.64291	-3.0901	0.0206305	0.113182	-3.64763	NO
1619	Cd72	0.76672	4.21485	3.11764	0.0199062	0.110835	-4.55646	NO
1620	Cd74	-0.276594	8.28504	-1.0569	0.330178	0.557347	-7.549	NO
1621	Cd79a	-0.737525	-1.97045	-1.98742	0.0927406	0.279348	-5.26108	NO
1622	Cd79b	0.860533	-1.45972	2.68241	0.0354462	0.158098	-4.3304	NO
1623	Cd80	2.69082	3.45503	21.5683	4.66311e-07	0.000354494	7.3356	YES
1624	Cd81	0.0284562	8.98957	0.152452	0.883695	0.939518	-8.18608	NO
1625	Cd82	-0.545007	7.17494	-2.0174	0.088924	0.272352	-6.34136	NO
1626	Cd84	0.308423	4.00349	1.02866	0.34227	0.568001	-7.3403	NO
1627	Cd86	0.33149	2.64056	1.53374	0.174645	0.395056	-6.51583	NO
1628	Cd8a	0.888591	0.521034	4.28844	0.00483909	0.0443732	-2.29583	NO
1629	Cd9	0.153483	9.28959	2.27668	0.0618957	0.220587	-5.77153	NO
1630	Cd93	0.46974	4.8386	4.17592	0.00549372	0.0483332	-3.1092	NO
1631	Cd96	-0.73458	-1.42211	-3.26918	0.0163837	0.0985658	-3.44848	NO
1632	Cd99l2	-0.221887	6.91903	-2.10891	0.0782261	0.252634	-6.16458	NO
1633	Cdadc1	0.563002	4.93118	1.96402	0.0958341	0.284468	-6.30658	NO
1634	Cdan1	0.0904911	4.76945	0.569755	0.588975	0.755089	-7.79882	NO
1635	Cdc123	-0.349069	5.84214	-1.34372	0.226351	0.456772	-7.21602	NO
1636	Cdc14a	0.239433	5.01873	3.31691	0.0154196	0.0946387	-4.06933	NO
1637	Cdc14b	0.525205	3.87578	1.31909	0.233984	0.465985	-6.9976	NO
1638	Cdc16	0.297285	6.32796	1.98391	0.0931985	0.27997	-6.36608	NO
1639	Cdc20	0.0218124	7.74725	0.0751717	0.942457	0.970893	-8.19588	NO
1640	Cdc23	0.275588	6.39387	2.36241	0.0549513	0.205792	-5.84732	NO
1641	Cdc25a	0.230472	5.46799	1.32093	0.233405	0.465703	-7.15632	NO
1642	Cdc25b	0.233254	7.50987	1.59567	0.16032	0.377494	-6.75348	NO
1643	Cdc25c	0.138003	5.36418	0.62325	0.555447	0.732021	-7.8753	NO
1644	Cdc26	-0.276658	5.40206	-2.4781	0.046843	0.188616	-5.62448	NO
1645	Cdc27	-0.259789	6.4882	-0.933095	0.385835	0.603778	-7.69997	NO
1646	Cdc34	0.144256	5.47482	1.57621	0.164697	0.382759	-6.82424	NO
1647	Cdc37	0.239897	7.87361	4.22482	0.00519776	0.0465825	-3.00972	NO
1648	Cdc37l1	0.159238	6.07574	1.06939	0.324938	0.55351	-7.54204	NO
1649	Cdc40	-0.105896	4.95886	-0.707666	0.504997	0.696312	-7.73532	NO
1650	Cdc42bpa	0.284858	7.31802	2.6538	0.0368474	0.161351	-5.43678	NO
1651	Cdc42bpb	0.302059	6.52515	1.08746	0.317483	0.546695	-7.54572	NO
1652	Cdc42ep1	0.0570594	6.64985	0.641369	0.544361	0.724522	-7.94759	NO
1653	Cdc42ep3	0.408037	5.02012	0.82566	0.439752	0.64566	-7.68055	NO
1654	Cdc42ep4	-0.303418	6.26083	-0.73185	0.491116	0.686317	-7.86395	NO
1655	Cdc42se2	-0.126579	5.61038	-0.57461	0.585884	0.752752	-7.93009	NO
1656	Cdc45	-0.563236	6.80156	-5.31854	0.00164732	0.0215694	-1.94559	NO
1657	Cdc6	-0.448798	5.77249	-0.878083	0.412786	0.625808	-7.70827	NO
1658	Cdc7	0.28496	5.32089	2.62163	0.0384932	0.166606	-5.30226	NO
1659	Cdc73	-0.243985	5.34602	-2.61967	0.038596	0.166863	-5.33698	NO
1660	Cdca2	0.473906	6.16264	2.20829	0.0680826	0.232577	-6.06464	NO
1661	Cdca3	-0.0236431	6.00516	-0.0892516	0.931709	0.966111	-8.14212	NO
1662	Cdca4	0.0828601	6.48703	0.595789	0.572511	0.744099	-7.90352	NO
1663	Cdca5	-0.449028	4.29857	-1.63363	0.152098	0.367264	-6.62835	NO
1664	Cdca7	-0.0423866	5.51336	-0.250383	0.810422	0.897499	-8.0719	NO
1665	Cdca7l	0.0427312	6.43918	0.30334	0.771601	0.872967	-7.99076	NO
1666	Cdcp1	0.818695	5.8124	7.30176	0.000295991	0.00749845	0.0739849	NO
1667	Cdcp2	-0.490202	-3.55332	-0.335065	0.748677	0.858897	-6.72694	NO
1668	Cdcp3	1.1641	-4.13547	0.808608	0.448792	0.65182	-6.35191	NO
1669	Cdh1	0.188096	9.39037	1.15212	0.291953	0.524507	-7.41589	NO
1670	Cdh10	-4.84899	-4.36672	-23.8374	2.52733e-07	0.000278728	5.6406	YES
1671	Cdh16	-0.87076	-1.96592	-2.75883	0.0319746	0.148586	-4.1723	NO
1672	Cdh19	1.0533	-4.91741	3.92612	0.00733082	0.0577705	-2.20313	NO
1673	Cdh2	0.269044	6.16775	0.422726	0.686834	0.820833	-7.99628	NO
1674	Cdh20	-0.182993	-4.02444	-0.126143	0.90363	0.949579	-6.72577	NO
1675	Cdh3	0.893271	3.20545	0.702104	0.508225	0.698829	-7.4503	NO
1676	Cdh5	0.34407	4.983	1.64032	0.150691	0.36548	-6.68166	NO
1677	Cdh6	-0.809897	-1.40004	-3.12049	0.0198328	0.110655	-3.68744	NO
1678	Cdhr3	0.588257	-4.15161	0.675204	0.524033	0.710686	-6.44804	NO
1679	Cdhr4	-0.736488	-1.9656	-0.976551	0.365516	0.58902	-6.4546	NO
1680	Cdin1	-0.232818	4.11638	-0.899032	0.402361	0.618123	-7.48716	NO
1681	Cdip1	-0.376912	5.86872	-1.96176	0.096139	0.284573	-6.39627	NO
1682	Cdipt	0.302857	3.39893	1.86848	0.109571	0.305862	-6.16082	NO
1683	Cdk1	-0.15908	6.91918	-0.561589	0.594195	0.758794	-8.00812	NO
1684	Cdk10	-0.164269	5.07714	-2.83792	0.0287609	0.139672	-4.87321	NO
1685	Cdk11b	-0.0108215	7.00786	-0.154967	0.881794	0.938017	-8.04046	NO
1686	Cdk12	0.0743575	5.07879	0.473582	0.652093	0.798868	-7.90349	NO
1687	Cdk14	0.024369	5.79512	0.23563	0.821348	0.904007	-8.00356	NO
1688	Cdk16	0.218346	8.15143	2.19455	0.0694001	0.235215	-6.02638	NO
1689	Cdk17	-0.157786	4.99871	-0.633281	0.549293	0.728131	-7.80634	NO
1690	Cdk18	0.528536	5.49293	0.833836	0.435464	0.642284	-7.71951	NO
1691	Cdk19	0.496676	6.96569	5.88364	0.000967261	0.01549	-1.40324	NO
1692	Cdk2	0.0733453	6.44471	0.369199	0.724321	0.843067	-8.09245	NO
1693	Cdk2ap1	0.199713	8.22763	0.598462	0.570837	0.742424	-7.99858	NO
1694	Cdk2ap2	-0.296178	4.40847	-2.38843	0.0530078	0.202058	-5.60981	NO
1695	Cdk4	-0.0620651	7.06204	-0.298612	0.775039	0.875238	-8.13872	NO
1696	Cdk5	0.325851	6.06801	0.99232	0.358354	0.582054	-7.62048	NO
1697	Cdk5r1	0.703952	1.2867	3.63511	0.0103831	0.0725403	-3.24937	NO
1698	Cdk5r2	1.17724	-2.73247	1.20601	0.272019	0.505655	-6.14795	NO
1699	Cdk5rap1	-0.169316	2.91013	-1.2602	0.253167	0.486793	-6.81486	NO
1700	Cdk5rap2	-0.139133	6.52155	-1.78089	0.123867	0.327397	-6.59768	NO
1701	Cdk5rap3	-0.276848	5.59194	-1.10248	0.311394	0.54213	-7.45997	NO
1702	Cdk6	0.661599	5.80152	1.20791	0.27134	0.504926	-7.32449	NO
1703	Cdk7	-0.253007	4.76158	-2.0085	0.0900403	0.274576	-6.08747	NO
1704	Cdk8	0.00561313	5.09468	0.0915663	0.929944	0.965173	-7.73977	NO
1705	Cdk9	-0.283554	6.63246	-6.43	0.000598459	0.0115668	-0.763789	NO
1706	Cdkal1	0.127117	4.5412	1.07663	0.321933	0.550821	-7.34122	NO
1707	Cdkl1	-0.0261447	-2.47906	-0.0613482	0.953021	0.976458	-6.93178	NO
1708	Cdkl2	0.601509	5.21243	1.69352	0.139938	0.351201	-6.71056	NO
1709	Cdkl3	-0.239311	1.2679	-1.00281	0.35365	0.578465	-6.89136	NO
1710	Cdkl4	0.0509474	-2.73959	0.208238	0.841748	0.915391	-6.67545	NO
1711	Cdkl5	-0.621799	4.84757	-2.43386	0.049785	0.195193	-5.62406	NO
1712	Cdkn1a	-0.275947	6.93274	-0.552967	0.599736	0.762827	-8.01368	NO
1713	Cdkn1b	0.778572	8.2333	6.91133	0.000402154	0.00903135	-0.272091	NO
1714	Cdkn1c	0.0358614	3.32184	0.166068	0.873413	0.933132	-7.73509	NO
1715	Cdkn2a	-0.281635	8.21022	-1.75637	0.128187	0.334243	-6.69172	NO
1716	Cdkn2aip	-0.170225	5.65704	-1.29047	0.243139	0.476155	-7.16647	NO
1717	Cdkn2b	-0.890488	5.40504	-15.0563	4.26e-06	0.000838808	4.96553	NO
1718	Cdkn2c	0.299654	7.08205	1.60889	0.157409	0.374458	-6.77436	NO
1719	Cdkn3	0.350579	3.02274	3.08013	0.0208998	0.114193	-4.23448	NO
1720	Cdon	0.641376	6.04007	4.23621	0.00513143	0.046144	-3.17852	NO
1721	Cdpf1	0.068031	2.79018	0.264728	0.799842	0.891645	-7.64697	NO
1722	Cdr2	0.316981	4.67118	1.73827	0.131468	0.338859	-6.55624	NO
1723	Cdr2l	-0.205661	5.99865	-0.626918	0.553192	0.730637	-7.91793	NO
1724	Cdrt4	-1.20211	-3.6999	-2.19992	0.0688828	0.234153	-4.72536	NO
1725	Cds1	1.09775	2.70771	6.30415	0.000666548	0.0124188	-0.271511	NO
1726	Cds2	0.0983305	6.50003	0.473124	0.652402	0.799063	-8.04566	NO
1727	Cdsn	1.47878	3.95025	0.57816	0.58363	0.751291	-7.69619	NO
1728	Cdx1	1.67942	-3.94413	1.03017	0.341617	0.567547	-6.16406	NO
1729	Cdyl	0.314937	5.22575	4.86824	0.00259142	0.0291456	-2.03748	NO
1730	Ceacam10	-1.24015	-4.64415	-1.4057	0.208123	0.436172	-5.6254	NO
1731	Ceacam16	-0.244014	-1.75676	-0.421319	0.687808	0.821438	-6.94952	NO
1732	Ceacam18	0.94675	-3.07197	3.81971	0.00831328	0.0630385	-2.58933	NO
1733	Ceacam2	0.467798	-3.25919	0.677727	0.522537	0.709534	-6.48414	NO
1734	Ceacam3	0.162539	-2.29354	0.474366	0.651565	0.798619	-6.83471	NO
1735	Cebpa	-0.00344865	4.53466	-0.00987959	0.992429	0.996157	-7.99258	NO
1736	Cebpb	-0.263076	7.58341	-4.71192	0.00305223	0.0327682	-2.34652	NO
1737	Cebpd	-0.11172	7.08256	-0.89737	0.403181	0.618998	-7.53178	NO
1738	Cebpg	0.228284	7.15963	1.2556	0.254724	0.48832	-7.35031	NO
1739	Cebpz	-0.231942	5.59742	-1.31942	0.233881	0.465949	-7.21852	NO
1740	Cebpzos	-0.324386	3.90914	-4.31692	0.00468759	0.0434121	-2.80244	NO
1741	Cel	-0.323051	-2.72559	-1.45476	0.194654	0.420369	-5.77798	NO
1742	Celf1	-0.200589	6.8294	-2.34387	0.0563817	0.208766	-5.81211	NO
1743	Celf2	-0.245813	4.44338	-0.253865	0.80785	0.896116	-7.94019	NO
1744	Celf3	1.03443	-3.41222	1.3563	0.222538	0.452272	-5.87745	NO
1745	Celf4	0.563183	5.81737	0.850755	0.426687	0.63627	-7.73614	NO
1746	Celsr1	0.233635	6.98668	1.50155	0.182558	0.405242	-7.06792	NO
1747	Celsr3	1.32556	-2.09355	5.5983	0.00125955	0.0181019	-0.622152	NO
1748	Cemip	0.259972	1.92	0.4286	0.682777	0.818091	-7.45069	NO
1749	Cemip2	-0.50396	6.81106	-1.53843	0.173521	0.394017	-7.02069	NO
1750	Cend1	-1.04049	-2.82245	-1.43879	0.198947	0.425944	-5.84829	NO
1751	Cenpa	0.234037	5.85133	2.7893	0.0306931	0.145215	-4.93435	NO
1752	Cenpb	0.0620949	8.20494	0.983144	0.362508	0.585837	-7.41	NO
1753	Cenpc1	0.194217	5.38418	2.39396	0.0526044	0.201091	-5.64161	NO
1754	Cenpe	0.0943474	7.25945	0.781088	0.463661	0.664519	-7.81339	NO
1755	Cenpf	0.113071	7.88906	0.65022	0.538996	0.720776	-7.96073	NO
1756	Cenph	-0.626723	5.52622	-5.10591	0.00203346	0.0247325	-2.05266	NO
1757	Cenpi	-0.334813	5.42656	-3.86883	0.00784274	0.0602861	-3.62169	NO
1758	Cenpj	0.557009	4.72291	3.91878	0.00739424	0.0581341	-3.47705	NO
1759	Cenpk	-0.0529573	4.39714	-0.161563	0.876812	0.934988	-7.93072	NO
1760	Cenpl	-0.223718	3.58541	-0.890968	0.40635	0.62128	-7.23322	NO
1761	Cenpm	-0.42158	5.25842	-1.10068	0.312117	0.542787	-7.44153	NO
1762	Cenpn	-0.0155969	5.1798	-0.080485	0.938399	0.968858	-8.05709	NO
1763	Cenpo	-0.405311	4.49402	-1.94454	0.0984877	0.28864	-6.20209	NO
1764	Cenpp	-0.654787	3.8285	-7.48171	0.000258151	0.0068091	0.747871	NO
1765	Cenpq	-0.373865	4.83073	-1.39882	0.21008	0.438547	-7.04762	NO
1766	Cenps	-0.321465	5.4036	-2.2883	0.0609036	0.218652	-5.89762	NO
1767	Cenpt	0.415731	5.00587	6.19103	0.000735385	0.0130852	-0.60085	NO
1768	Cenpu	0.16784	3.89876	1.09434	0.314681	0.54466	-7.12479	NO
1769	Cenpv	0.159286	1.73999	0.351925	0.736605	0.851228	-7.46272	NO
1770	Cenpw	-0.249098	4.12919	-3.10629	0.0202014	0.111923	-4.23108	NO
1771	Cenpx	-0.709241	3.94954	-1.36181	0.220889	0.450279	-6.96024	NO
1772	Cep104	-0.124838	6.37781	-1.64082	0.150587	0.36545	-6.81353	NO
1773	Cep112	0.119381	2.91283	0.554019	0.599058	0.762457	-7.53476	NO
1774	Cep120	0.430631	5.83701	1.66851	0.144897	0.357412	-6.80106	NO
1775	Cep128	0.0831015	4.25334	0.293362	0.778865	0.878064	-7.89577	NO
1776	Cep131	0.0657196	5.44559	0.244876	0.814495	0.900368	-8.03135	NO
1777	Cep135	0.410016	4.68621	1.85068	0.112337	0.310067	-6.40078	NO
1778	Cep152	-0.391593	4.741	-3.53426	0.01175	0.0789121	-3.84681	NO
1779	Cep162	0.529376	6.42843	4.84163	0.00266401	0.0296167	-2.48632	NO
1780	Cep164	0.400193	5.55915	5.80924	0.00103525	0.0161745	-1.36734	NO
1781	Cep170	-0.0934028	5.33725	-1.31831	0.23423	0.466172	-6.86616	NO
1782	Cep170b	0.42059	7.22326	2.14699	0.0741682	0.244814	-6.10539	NO
1783	Cep19	-0.491884	5.06678	-2.8373	0.0287847	0.139687	-5.01305	NO
1784	Cep192	0.532603	4.85302	4.27664	0.00490347	0.0447804	-3.00071	NO
1785	Cep20	-0.599601	4.80767	-6.41343	0.000606953	0.0116388	-0.658699	NO
1786	Cep250	0.38117	5.28518	7.23325	0.000312041	0.00773035	0.0610524	NO
1787	Cep290	0.266555	3.48862	3.47682	0.0126161	0.0830294	-3.70061	NO
1788	Cep295	0.879914	5.34117	4.27167	0.00493089	0.0449697	-3.08186	NO
1789	Cep350	0.0590893	5.84143	0.556382	0.597538	0.761428	-7.94392	NO
1790	Cep41	0.198156	3.52275	0.426103	0.6845	0.819499	-7.72235	NO
1791	Cep43	5.26e-05	5.73996	0.000539929	0.999586	0.999661	-8.09368	NO
1792	Cep44	-0.0147751	4.10399	-0.125964	0.903766	0.949579	-7.87008	NO
1793	Cep55	0.0168756	6.55635	0.0413108	0.968353	0.983709	-8.17414	NO
1794	Cep57	0.213546	6.18712	1.51735	0.178634	0.399898	-6.9159	NO
1795	Cep57l1	-0.0131846	3.69424	-0.103636	0.920746	0.96089	-7.82269	NO
1796	Cep63	0.305922	4.58901	1.95204	0.0974579	0.286809	-6.2175	NO
1797	Cep68	-0.38378	5.34005	-0.925324	0.389559	0.607506	-7.62647	NO
1798	Cep70	0.409488	4.54313	1.95882	0.0965361	0.28534	-6.26033	NO
1799	Cep72	-0.0447947	3.28096	-0.242796	0.816035	0.900977	-7.68098	NO
1800	Cep76	0.205945	4.89129	2.55184	0.0423377	0.177203	-5.32647	NO
1801	Cep78	-0.141052	3.46055	-0.363564	0.728318	0.846271	-7.73276	NO
1802	Cep83	0.275513	5.0233	4.57035	0.00355039	0.0359637	-2.46663	NO
1803	Cep85	0.148788	5.90487	1.58219	0.163342	0.380876	-6.88125	NO
1804	Cep85l	-1.18244	2.66083	-4.06276	0.00625331	0.0522806	-3.01787	NO
1805	Cep89	0.0842025	5.15652	0.360858	0.730241	0.847047	-7.9593	NO
1806	Cep95	-0.134418	4.43398	-0.328704	0.753252	0.861262	-7.91451	NO
1807	Cept1	0.0888389	5.93398	0.90796	0.397978	0.614439	-7.6927	NO
1808	Cercam	-0.753344	3.97197	-2.12084	0.0769307	0.250211	-5.94513	NO
1809	Cerk	0.344229	3.50616	2.33489	0.0570876	0.210049	-5.53957	NO
1810	Cers2	-0.0971912	7.84125	-1.08228	0.319605	0.548532	-7.48664	NO
1811	Cers3	2.0203	1.45168	8.49931	0.000122959	0.00471495	1.68441	YES
1812	Cers4	0.614398	1.07695	1.92689	0.100955	0.292936	-5.60965	NO
1813	Cers5	-0.143581	6.8603	-1.48677	0.1863	0.409896	-7.04294	NO
1814	Cers6	-0.421614	2.58818	-2.97967	0.023836	0.123419	-4.26731	NO
1815	Ces1g	-0.220084	-2.99021	-0.641993	0.543981	0.724232	-6.56836	NO
1816	Ces2b	-0.17579	-1.55294	-0.401881	0.701325	0.829086	-6.92515	NO
1817	Ces2g	-2.74937	-4.11531	-8.72059	0.000106016	0.00433375	1.96159	YES
1818	Ces5a	1.33058	-4.09809	2.46875	0.0474493	0.189853	-4.29193	NO
1819	Cetn2	-0.238844	5.57401	-3.34013	0.0149732	0.0927448	-4.36503	NO
1820	Cetn3	-0.165689	6.24318	-2.97531	0.0239731	0.123938	-4.79461	NO
1821	Cetn4	-0.0539875	2.40324	-0.529865	0.614726	0.774641	-7.37845	NO
1822	Cfap157	-0.368378	0.976713	-1.5255	0.176641	0.397421	-6.24973	NO
1823	Cfap20	0.123824	5.7938	1.23813	0.260706	0.494642	-7.26617	NO
1824	Cfap298	-0.292622	4.49553	-1.47737	0.188719	0.413259	-6.88041	NO
1825	Cfap300	0.0132178	2.78505	0.0592518	0.954624	0.976773	-7.69329	NO
1826	Cfap36	-0.434437	5.12716	-0.896037	0.403839	0.619294	-7.63152	NO
1827	Cfap410	-0.373125	3.73595	-1.41716	0.204904	0.432304	-6.85652	NO
1828	Cfap47	3.74055	-3.53356	11.6362	1.94929e-05	0.0017722	3.37406	YES
1829	Cfap52	0.465944	-1.71743	0.651438	0.53826	0.720504	-6.81569	NO
1830	Cfap73	0.465532	-1.42161	1.09207	0.315606	0.545309	-6.38828	NO
1831	Cfap74	-0.206972	-1.25032	-0.472027	0.653142	0.799606	-6.99391	NO
1832	Cfap97	0.378815	5.18603	2.81864	0.0295112	0.141721	-5.03315	NO
1833	Cfap97d2	0.881564	-2.23645	3.16864	0.0186363	0.10677	-3.40958	NO
1834	Cfap99	0.568622	-2.27413	0.973446	0.36694	0.589996	-6.45524	NO
1835	Cfb	0.598861	4.25482	0.965176	0.370753	0.592157	-7.44377	NO
1836	Cfd	-0.542627	-3.92259	-1.90123	0.104654	0.299024	-4.98098	NO
1837	Cfdp1	0.12166	7.27014	2.14479	0.0743962	0.245325	-5.85431	NO
1838	Cfh	-0.751404	2.55283	-1.24771	0.25741	0.491348	-6.85704	NO
1839	Cfhr1	0.821144	-2.00363	4.40159	0.00426755	0.0409465	-1.81789	NO
1840	Cfi	0.268404	-3.26897	0.292111	0.779777	0.878375	-6.77138	NO
1841	Cfl1	-0.171482	9.83024	-2.32675	0.0577363	0.211569	-5.68298	NO
1842	Cfl2	0.253459	5.11939	2.59894	0.039701	0.169812	-5.11514	NO
1843	Cflar	0.223003	6.30413	1.34507	0.225941	0.4564	-7.16219	NO
1844	Cfp	0.435556	4.82452	4.04933	0.00635099	0.0528673	-3.38327	NO
1845	Cftr	0.0672419	2.16541	0.0731892	0.943971	0.971736	-7.58945	NO
1846	Cgas	0.531092	5.31291	2.10459	0.0787002	0.253308	-6.10695	NO
1847	Cggbp1	-0.127634	7.81804	-1.33092	0.230289	0.461531	-7.29548	NO
1848	Cgn	0.409287	7.31174	2.35574	0.0554614	0.206928	-5.87644	NO
1849	Cgref1	-0.0170023	2.11555	-0.110082	0.915839	0.957552	-7.48406	NO
1850	Cgrrf1	0.482919	4.22253	1.05568	0.330691	0.55759	-7.34981	NO
1851	Ch25h	1.31929	2.00124	10.7493	3.18e-05	0.00212147	3.10399	NO
1852	Chac1	-1.46177	2.45843	-3.30995	0.0155562	0.0952871	-4.01193	NO
1853	Chac2	0.154609	2.66904	1.24106	0.259693	0.493737	-6.87981	NO
1854	Chaf1a	-0.139269	7.42997	-0.868049	0.417851	0.629422	-7.77482	NO
1855	Champ1	0.317136	5.80052	1.85115	0.112263	0.310032	-6.5271	NO
1856	Chchd1	0.287531	5.66644	0.890812	0.406428	0.62128	-7.68811	NO
1857	Chchd10	-0.208805	2.62388	-0.301682	0.772806	0.873963	-7.59032	NO
1858	Chchd2	-0.104519	8.15116	-0.59056	0.575796	0.74665	-8.0035	NO
1859	Chchd3	0.0420846	6.19524	0.17106	0.86965	0.931046	-8.14154	NO
1860	Chchd4	-0.0785016	4.45283	-1.4686	0.191002	0.415216	-6.85104	NO
1861	Chchd5	-0.214299	4.02765	-0.511224	0.626971	0.782086	-7.76462	NO
1862	Chchd6	-0.0363898	4.19285	-0.368637	0.724719	0.843259	-7.86166	NO
1863	Chchd7	0.492827	4.86456	1.5971	0.160003	0.377011	-6.70186	NO
1864	Chd1	-0.0349784	6.98858	-0.232612	0.823588	0.905541	-8.12758	NO
1865	Chd1l	-0.112127	5.42062	-0.67247	0.525657	0.711715	-7.84632	NO
1866	Chd2	0.315697	4.55519	1.46971	0.190711	0.415051	-6.90042	NO
1867	Chd3	-0.0231781	5.46843	-0.0560224	0.957094	0.977956	-8.07394	NO
1868	Chd4	0.205854	9.28949	3.66545	0.0100069	0.0708062	-3.95893	NO
1869	Chd5	0.0502174	-1.41746	0.0816979	0.937473	0.96843	-7.08587	NO
1870	Chd6	-0.110974	5.98727	-1.97565	0.0942836	0.281532	-6.02411	NO
1871	Chd7	0.427829	5.35401	1.54701	0.171479	0.391614	-6.80672	NO
1872	Chd8	0.433867	6.76376	3.16613	0.0186966	0.106912	-4.64531	NO
1873	Chd9	0.72392	4.74632	2.76502	0.0317098	0.147957	-5.02728	NO
1874	Chdh	0.849582	6.23698	2.14904	0.0739554	0.244314	-6.13527	NO
1875	Chek1	0.504939	4.50125	2.46927	0.0474149	0.189772	-5.46415	NO
1876	Chek2	0.0293898	5.11926	0.164704	0.874442	0.933645	-8.03592	NO
1877	Cherp	0.108703	7.0989	1.99649	0.0915689	0.277429	-6.08356	NO
1878	Chfr	0.298528	6.09282	1.01794	0.346952	0.572019	-7.5729	NO
1879	Chgb	0.509482	-3.23881	1.91865	0.102129	0.294815	-5.01282	NO
1880	Chia1	1.88626	-2.90539	0.603996	0.567379	0.739653	-6.68149	NO
1881	Chic1	0.486182	3.06489	0.739227	0.486933	0.683169	-7.33097	NO
1882	Chic2	0.480197	6.22363	2.05152	0.0847716	0.264951	-6.27876	NO
1883	Chid1	-0.165884	3.83449	-1.19501	0.275991	0.509646	-7.11521	NO
1884	Chil1	-0.14515	5.98188	-0.243499	0.815514	0.900829	-8.08972	NO
1885	Chka	-0.048094	5.5989	-0.379258	0.717208	0.838509	-7.96872	NO
1886	Chkb	-0.35024	3.28858	-1.17442	0.283559	0.516823	-7.06333	NO
1887	Chl1	-1.63089	4.0089	-2.2703	0.0624469	0.22147	-5.73815	NO
1888	Chm	-0.138478	5.48035	-2.08389	0.0810134	0.258367	-6.07041	NO
1889	Chml	0.32265	5.53931	2.32846	0.0575993	0.211207	-5.85245	NO
1890	Chmp1a	0.00720289	6.98896	0.0475241	0.963597	0.981175	-8.13258	NO
1891	Chmp1b	0.227508	6.13681	0.968602	0.369169	0.591361	-7.64823	NO
1892	Chmp2a	-0.0596736	7.045	-0.586001	0.578669	0.748414	-7.93742	NO
1893	Chmp2b	-0.0940102	6.99381	-0.467182	0.656416	0.801789	-8.05073	NO
1894	Chmp3	0.282925	7.30138	0.845334	0.429485	0.638743	-7.80192	NO
1895	Chmp4b	0.135951	7.47071	2.46975	0.0473838	0.189704	-5.36819	NO
1896	Chmp4c	-0.103094	7.28892	-0.888418	0.407618	0.622256	-7.72105	NO
1897	Chmp5	-0.172603	6.89881	-2.9818	0.0237693	0.123263	-4.67963	NO
1898	Chmp6	-0.479336	5.63412	-3.09072	0.0206139	0.113137	-4.68501	NO
1899	Chmp7	0.0471846	5.76003	0.451628	0.666981	0.808018	-7.97228	NO
1900	Chn1	-0.152504	-0.942418	-0.431003	0.68112	0.816979	-7.02579	NO
1901	Chodl	0.816258	-4.3573	0.51955	0.621485	0.778336	-6.5143	NO
1902	Chordc1	0.407362	5.83631	3.87241	0.00780961	0.0601344	-3.64121	NO
1903	Chp1	-0.342323	6.5469	-2.37187	0.0542363	0.204189	-5.79078	NO
1904	Chp2	-0.227444	-3.63163	-0.129685	0.900941	0.948589	-6.7609	NO
1905	Chpf	-0.49355	4.39199	-2.78244	0.0309766	0.146185	-5.02142	NO
1906	Chpf2	0.164973	5.69659	0.503677	0.631965	0.784968	-7.97967	NO
1907	Chpt1	0.0211818	4.23824	0.156203	0.880859	0.937529	-7.91862	NO
1908	Chrac1	-0.030391	5.00106	-0.263372	0.80084	0.892314	-7.99006	NO
1909	Chrdl2	1.79399	-2.08674	5.4981	0.0013851	0.019429	-0.738708	NO
1910	Chrm1	-0.138605	1.43472	-0.196551	0.850495	0.920065	-7.43145	NO
1911	Chrm2	-0.00481217	-4.59802	-0.0110326	0.991546	0.995773	-6.36586	NO
1912	Chrm4	0.768813	-2.22165	3.87249	0.0078088	0.0601344	-2.4433	NO
1913	Chrna3	1.4884	-4.21807	2.83752	0.0287761	0.139687	-3.75956	NO
1914	Chrna4	0.540889	-3.37371	0.684245	0.518685	0.706726	-6.48786	NO
1915	Chrna5	1.30883	-1.83622	3.68533	0.00976863	0.0699665	-2.90477	NO
1916	Chrnb3	-0.0563061	-2.82631	-0.0523511	0.959903	0.979044	-6.89507	NO
1917	Chrnb4	0.253482	-2.17971	1.59668	0.160097	0.377102	-5.61706	NO
1918	Chst1	-0.412667	2.83063	-2.75214	0.0322637	0.14937	-4.74446	NO
1919	Chst12	0.157025	5.19967	0.499173	0.634957	0.78706	-7.93572	NO
1920	Chst13	-1.4427	-4.36331	-0.766383	0.471747	0.67167	-6.36575	NO
1921	Chst14	-0.25027	3.98451	-1.79093	0.122138	0.325905	-6.40801	NO
1922	Chst15	0.588025	2.56545	3.7621	0.0089056	0.0663322	-3.33588	NO
1923	Chst7	-0.0585163	1.4787	-0.327772	0.753923	0.86159	-7.22194	NO
1924	Chst8	0.673393	-4.21927	0.840831	0.431819	0.640374	-6.2461	NO
1925	Chst9	0.0698612	-3.04433	0.18458	0.859477	0.925305	-6.67343	NO
1926	Chsy1	0.347666	5.90932	1.03893	0.337831	0.564222	-7.53196	NO
1927	Chtf18	-0.46703	5.90515	-1.409	0.207191	0.43515	-7.1408	NO
1928	Chtf8	0.408172	6.92194	2.79093	0.0306262	0.145167	-5.24146	NO
1929	Chtop	0.0539721	7.64617	0.972381	0.367429	0.590309	-7.43414	NO
1930	Chuk	-0.1653	5.30419	-0.625581	0.554013	0.731336	-7.8678	NO
1931	Churc1	-0.373115	3.69746	-1.5094	0.180598	0.402485	-6.733	NO
1932	Ciao1	-0.430693	5.59428	-2.35452	0.0555553	0.206928	-5.75041	NO
1933	Ciao2a	0.0144073	5.41944	0.175701	0.866154	0.929041	-8.0397	NO
1934	Ciao2b	0.0123623	5.01111	0.0984166	0.924722	0.962663	-7.99452	NO
1935	Ciao3	-0.130658	4.59986	-0.685555	0.517913	0.706517	-7.7395	NO
1936	Ciapin1	0.0933128	6.32571	0.811898	0.447038	0.650687	-7.74368	NO
1937	Ciart	-0.0777572	2.7676	-0.411274	0.694778	0.825851	-7.3352	NO
1938	Cib1	-0.198807	4.80659	-0.755678	0.477694	0.675703	-7.70888	NO
1939	Cib2	0.0633703	5.02921	0.842649	0.430876	0.63975	-7.51767	NO
1940	Cib3	-0.234867	-5.36539	-0.981159	0.363412	0.586446	-5.72861	NO
1941	Cibar1	-0.319519	5.90381	-3.68523	0.00976986	0.0699665	-3.93396	NO
1942	Cic	0.679097	7.04075	1.88702	0.106759	0.301356	-6.54731	NO
1943	Cidea	0.134792	1.48474	0.817599	0.444009	0.64841	-7.05562	NO
1944	Cideb	-0.747983	-2.3069	-1.62324	0.154308	0.369915	-5.66761	NO
1945	Cilk1	0.507736	4.83426	6.13797	0.000770439	0.0134542	-0.788884	NO
1946	Cilp2	1.15369	4.05155	4.63576	0.00330969	0.0344262	-2.17308	NO
1947	Cinp	-0.26555	5.70877	-3.18877	0.0181596	0.104842	-4.60416	NO
1948	Cip2a	-0.187671	6.7497	-1.89061	0.106224	0.300889	-6.49477	NO
1949	Cipc	-0.278634	4.98482	-0.92787	0.388336	0.606231	-7.58536	NO
1950	Cir1	-0.333227	5.23779	-1.78488	0.123178	0.327124	-6.5573	NO
1951	Cirbp	-0.00328872	5.07586	-0.0167983	0.987128	0.993256	-8.05731	NO
1952	Cisd1	-0.240589	3.54896	-2.73302	0.0331046	0.151662	-4.95625	NO
1953	Cisd2	0.187493	6.54211	2.15326	0.0735212	0.243538	-6.16764	NO
1954	Cisd3	-0.536397	4.03291	-2.73945	0.0328191	0.150644	-4.96983	NO
1955	Cish	0.219803	2.1227	0.647222	0.540809	0.722224	-7.35387	NO
1956	Cit	0.2055	6.3223	2.86029	0.0279159	0.137203	-5.01159	NO
1957	Cited2	-0.25468	6.30539	-1.40256	0.209014	0.437032	-7.14959	NO
1958	Cited4	-0.0511598	6.83201	-0.538123	0.609344	0.770095	-7.72306	NO
1959	Ciz1	0.0288161	6.42673	0.158455	0.879159	0.936525	-8.1556	NO
1960	Ckap2	0.118193	6.34817	0.619669	0.557654	0.733578	-7.86903	NO
1961	Ckap2l	-0.174861	6.64804	-0.820619	0.442411	0.647655	-7.78133	NO
1962	Ckap4	0.573529	7.18881	3.26429	0.016486	0.0988	-4.48769	NO
1963	Ckap5	-0.126579	7.36414	-0.892417	0.405631	0.620838	-7.73778	NO
1964	Ckb	0.678513	2.9882	3.67443	0.00989852	0.0704523	-3.56272	NO
1965	Cklf	0.299993	3.02689	3.59386	0.0109198	0.0750604	-3.53097	NO
1966	Ckm	2.50495	2.19935	1.71195	0.136388	0.345919	-6.12838	NO
1967	Ckmt1	-1.03666	5.51326	-1.94005	0.0991107	0.289771	-6.40217	NO
1968	Cks1b	0.0121628	6.95713	0.262992	0.80112	0.892527	-7.95013	NO
1969	Cks1brt	-1.71721	-3.84184	-2.81476	0.0296646	0.142111	-3.81779	NO
1970	Cks2	0.0660737	6.18898	0.309451	0.767164	0.869923	-8.08828	NO
1971	Clasp1	0.0765787	4.97314	0.211501	0.839311	0.914317	-8.02518	NO
1972	Clasp2	0.567795	5.84981	9.87335	5.24e-05	0.00287873	2.25861	NO
1973	Clba1	-0.327541	2.27326	-0.911662	0.396172	0.612845	-7.1684	NO
1974	Clca1	-1.46225	-4.3939	-1.5325	0.174944	0.395387	-5.48314	NO
1975	Clca2	0.157123	1.51325	0.658896	0.533769	0.717596	-7.20473	NO
1976	Clca3a1	0.129802	2.59432	0.449911	0.668153	0.808906	-7.32257	NO
1977	Clca3b	-0.00356291	-5.00532	-0.00814941	0.993755	0.996496	-6.36249	NO
1978	Clcc1	0.0640079	6.26502	0.504525	0.631404	0.784487	-7.91926	NO
1979	Clcf1	0.18768	1.19663	0.486364	0.643504	0.79264	-7.3187	NO
1980	Clcn1	1.24549	-3.99019	2.75938	0.0319509	0.148567	-3.79429	NO
1981	Clcn4	0.33123	6.09846	1.20431	0.27263	0.505882	-7.39658	NO
1982	Clcn5	0.214609	3.95986	0.509614	0.628035	0.782792	-7.75377	NO
1983	Clcn6	-0.0352861	4.48465	-0.288905	0.782117	0.879651	-7.93703	NO
1984	Clcn7	-0.0212729	6.02872	-0.183062	0.860618	0.92594	-8.0728	NO
1985	Clcnkb	1.37254	0.90544	2.22233	0.066762	0.23024	-5.31604	NO
1986	Cldn12	0.259826	5.23593	2.71752	0.0338038	0.153469	-5.00152	NO
1987	Cldn18	-0.973719	-4.37804	-1.68376	0.141853	0.353749	-5.34095	NO
1988	Cldn19	0.334212	-3.44085	0.272116	0.794411	0.888241	-6.76553	NO
1989	Cldn23	-0.0478071	3.72423	-0.196235	0.850731	0.920087	-7.63265	NO
1990	Cldn4	1.05607	8.05036	2.76596	0.0316695	0.147842	-5.2186	NO
1991	Cldn5	0.0122686	2.57034	0.0549349	0.957926	0.978141	-7.60223	NO
1992	Cldn8	-0.932617	3.68588	-1.48978	0.185533	0.40881	-6.74041	NO
1993	Cldnd1	-0.0238115	6.19098	-0.216385	0.835666	0.912154	-8.10748	NO
1994	Cldnd2	0.0744717	-4.5113	0.0583161	0.95534	0.976983	-6.65117	NO
1995	Clec11a	-0.473498	2.60709	-0.597706	0.57131	0.742968	-7.43183	NO
1996	Clec2d	0.69482	5.42454	2.229	0.0661447	0.228852	-5.98274	NO
1997	Clec2h	-0.0997839	-1.73536	-0.316067	0.762373	0.86658	-6.94767	NO
1998	Clec4a1	1.10303	1.33472	3.27703	0.0162205	0.0979788	-3.87942	NO
[truncated: 9,578 more rows]
