# Supplementary material for: An integrated analysis of the effects of maternal broccoli sprouts exposure on transcriptome and methylome in prevention of offspring mammary cancer
Source: PLoS One. 2022 Mar 9;17(3):e0264858. doi: 10.1371/journal.pone.0264858 (PMC8906608; doi:10.1371/journal.pone.0264858)
Supplement: S2 File — (XLSX) [file pone.0264858.s006.xlsx]

## Sheet:  S2 File_DEGs_Ctrl-BSp
S2 File: A list of differentially expressed (DE) genes in BSp treatment (p<0.05) and calculated fold change at transcriptome level
S.No	Gene	Fold change (log2)	Average Expression	t	P-value	FDR	B	Significance
1	Lhx1	7.01349	0.766804	9.87051	5.15442e-05	0.00296172	2.63506	Upregulated
2	Foxn1	5.68378	0.801959	15.8034	3.09838e-06	0.000784592	5.40284	Upregulated
3	Kif6	5.62283	-1.95398	8.70938	0.000106807	0.00433375	1.99095	Upregulated
4	Slc6a7	5.51193	3.05436	29.5304	6.78535e-08	0.000216988	8.57768	Upregulated
5	Gm14322	4.85626	-3.18407	18.3797	1.23811e-06	0.000509836	5.43425	Upregulated
6	Gm14440	4.70662	-0.0290983	7.98193	0.000176246	0.00584049	1.37511	Upregulated
7	Crispld1	4.70162	0.311356	20.3607	6.63167e-07	0.000392154	6.26628	Upregulated
8	Gm20547	4.48964	-4.26848	13.53	7.90984e-06	0.00127901	3.92702	Upregulated
9	Hba-a2	4.40492	1.87989	26.0824	1.4551e-07	0.000216988	7.7973	Upregulated
10	Gm6465	4.24	-4.4923	12.8536	1.07605e-05	0.0013754	3.80073	Upregulated
11	Ano4	4.09279	1.85149	14.4947	5.22468e-06	0.000960554	4.96242	Upregulated
12	Prkcq	4.08549	-2.93061	10.1374	4.40718e-05	0.00271324	2.69787	Upregulated
13	Brinp2	3.97768	-3.63803	11.7446	1.84458e-05	0.00175575	3.40212	Upregulated
14	Fam25c	3.9047	-1.75156	8.13901	0.000157672	0.00543989	1.60062	Upregulated
15	Sectm1b	3.87042	3.48105	18.9626	1.02362e-06	0.000458854	6.58124	Upregulated
16	Prl2c2	3.85042	-0.954663	6.79533	0.000436038	0.0095911	0.523222	Upregulated
17	Clec4e	3.84826	-0.412687	19.1064	9.7754e-07	0.000458854	6.01195	Upregulated
18	Pcdha11	3.76305	-4.65464	10.3073	3.99658e-05	0.00253825	2.76112	Upregulated
19	Cstdc4	3.75688	-4.05702	11.8648	1.73604e-05	0.00172463	3.46247	Upregulated
20	Cfap47	3.74055	-3.53356	11.6362	1.94929e-05	0.0017722	3.37406	Upregulated
21	Gm21987	3.70376	-4.18859	12.0716	1.56611e-05	0.00161683	3.40027	Upregulated
22	Prl8a9	3.62086	-2.58723	8.08074	0.000164287	0.00556962	1.56746	Upregulated
23	Bnc2	3.57003	2.56946	11.6312	1.9543e-05	0.0017722	3.62857	Upregulated
24	Zfp202	3.55681	-0.857622	18.3422	1.2536e-06	0.000509836	5.7156	Upregulated
25	Gm21762	3.54446	-4.42983	10.3528	3.89411e-05	0.00250062	2.85534	Upregulated
26	Gja1	3.47706	10.341	11.9456	1.66723e-05	0.0016824	3.31082	Upregulated
27	Vmn1r4	3.46172	-4.41089	8.96262	9.04797e-05	0.0039945	2.11123	Upregulated
28	Krtap1-5	3.4243	-2.85727	12.9287	1.03912e-05	0.00134883	4.13194	Upregulated
29	Tnfrsf11b	3.37522	4.53124	10.7146	3.17978e-05	0.0022461	2.93963	Upregulated
30	Srrm4	3.35473	-2.40697	8.5198	0.000121265	0.00466333	1.86662	Upregulated
31	Dmkn	3.17539	5.61852	7.27832	0.000297218	0.00773055	0.267366	Upregulated
32	Olfr322	3.14075	-4.71429	7.37327	0.000276321	0.0073002	1.05136	Upregulated
33	Sp5	3.04396	-0.77231	12.1489	1.5076e-05	0.00159319	3.87677	Upregulated
34	Tmod1	2.99924	1.3557	18.0104	1.40097e-06	0.00053721	6.10754	Upregulated
35	Gm8297	2.99441	-3.83993	11.7282	1.86005e-05	0.00175801	2.99326	Upregulated
36	Tnr	2.91349	-2.01139	9.01246	8.76155e-05	0.0039303	2.11987	Upregulated
37	Atoh8	2.90473	0.0615383	13.0126	9.99582e-06	0.00134883	4.18893	Upregulated
38	Prl6a1	2.82706	-3.46845	8.53722	0.000119847	0.0046405	1.77183	Upregulated
39	Wdr95	2.739	-4.17053	10.876	2.9107e-05	0.00212307	2.56632	Upregulated
40	Zbtb16	2.71896	-1.60934	8.64264	0.000111658	0.00446	1.93727	Upregulated
41	Cd80	2.69082	3.45503	21.5683	4.66311e-07	0.000354494	7.3356	Upregulated
42	Hoxb4	2.67965	2.84825	22.776	3.34084e-07	0.000298916	7.54232	Upregulated
43	Gm8362	2.66462	-3.91513	7.42913	0.000264817	0.00715111	1.10467	Upregulated
44	Cplx3	2.6591	-3.65901	9.08419	8.36745e-05	0.00385909	2.03695	Upregulated
45	Cyp3a41a	2.58799	-2.96752	9.29722	7.31208e-05	0.00355563	2.29562	Upregulated
46	Fezf1	2.56686	-2.94099	12.6288	1.19596e-05	0.0014862	3.68018	Upregulated
47	Fgf15	2.53497	-4.60446	8.39235	0.000132252	0.0048897	1.71846	Upregulated
48	Olfr178	2.52756	-4.35539	7.59288	0.000234128	0.00671235	1.21865	Upregulated
49	Barhl1	2.52691	-2.75887	12.4191	1.32191e-05	0.00151636	3.63279	Upregulated
50	Dzip1l	2.50875	3.34735	6.89215	0.000403101	0.0092562	0.239296	Upregulated
51	Pitx3	2.47284	-4.31511	7.9519	0.000180077	0.00589245	1.4706	Upregulated
52	Gm7030	2.45866	-2.05623	12.1271	1.52383e-05	0.00159776	3.59687	Upregulated
53	Ptgds	2.38196	0.124849	11.255	2.37594e-05	0.001924	3.45885	Upregulated
54	Six1	2.3683	2.74167	12.2995	1.40062e-05	0.00155512	3.97663	Upregulated
55	Gem	2.36096	3.46907	21.5	4.75441e-07	0.000354494	7.20984	Upregulated
56	Sectm1a	2.35168	3.19647	7.16519	0.000324522	0.00814095	0.283753	Upregulated
57	Esp18	2.34586	-3.9235	7.34633	0.000282076	0.00740849	1.00127	Upregulated
58	Ppbp	2.34567	-0.392298	10.0851	4.54317e-05	0.002759	2.80592	Upregulated
59	Nlrp2	2.34029	-4.13197	7.35137	0.000280989	0.00739442	0.980516	Upregulated
60	Olfr544	2.32988	-1.95184	11.5646	2.02224e-05	0.00178555	3.53661	Upregulated
61	Arr3	2.26606	-4.32688	8.09695	0.000162415	0.00553241	1.53947	Upregulated
62	Trpc1	2.23964	0.87185	12.9972	1.0067e-05	0.00134883	4.3037	Upregulated
63	Dmpk	2.20574	3.18051	12.2516	1.43368e-05	0.00157717	3.81716	Upregulated
64	Vwf	2.16783	0.37553	9.92913	4.97847e-05	0.00291773	2.6607	Upregulated
65	Pcdhga9	2.16476	-0.720199	7.36278	0.000278545	0.0073445	1.05081	Upregulated
66	Cpeb2	2.1646	4.7139	7.08573	0.000345419	0.00836799	0.174812	Upregulated
67	Gabre	2.09708	4.90915	28.3514	8.71686e-08	0.000216988	8.87	Upregulated
68	Avpr2	2.09116	0.0719662	11.3223	2.2933e-05	0.00192365	3.47096	Upregulated
69	Gm6356	2.09024	-3.8132	8.94556	9.14846e-05	0.00402562	1.98081	Upregulated
70	Ngb	2.07059	-1.21865	10.8851	2.89639e-05	0.00212307	3.18522	Upregulated
71	Tnfrsf25	2.0535	3.19036	20.0769	7.22515e-07	0.000404037	6.84102	Upregulated
72	Hr	2.05156	8.12313	8.74986	0.000103983	0.00428084	1.24501	Upregulated
73	Bst2	2.04187	6.55452	20.8898	5.66956e-07	0.000380456	7.14516	Upregulated
74	Cers3	2.0203	1.45168	8.49931	0.000122959	0.00471495	1.68441	Upregulated
75	Folr1	-2.01001	-0.988506	-9.10823	8.24001e-05	0.00382661	2.20614	Downregulated
76	Atp6v1c2	-2.04555	6.01703	-18.0511	1.38184e-06	0.00053721	6.21694	Downregulated
77	Pcdh9	-2.08547	-4.44058	-10.1203	4.45096e-05	0.00272769	2.61531	Downregulated
78	Trpc4	-2.08886	-4.87133	-9.63769	5.9276e-05	0.00319495	2.2901	Downregulated
79	Sox15	-2.10394	0.239705	-12.9388	1.03427e-05	0.00134883	4.21478	Downregulated
80	Gm8439	-2.13937	-4.80556	-9.69663	5.71992e-05	0.00316554	2.34975	Downregulated
81	Nkd1	-2.14034	1.11864	-7.63927	0.000226189	0.00658499	0.96329	Downregulated
82	Arhgdig	-2.14179	0.370565	-14.6173	4.96587e-06	0.00095334	4.95415	Downregulated
83	Grm6	-2.14338	-4.95495	-9.8009	5.37269e-05	0.00301974	2.34493	Downregulated
84	Fbxo41	-2.16719	-3.00882	-6.82345	0.000426167	0.00946952	0.634595	Downregulated
85	Gpr83	-2.17277	-4.66708	-7.04228	0.000357496	0.00859848	0.815421	Downregulated
86	Tspan1	-2.19967	0.676059	-11.5991	1.98664e-05	0.00177634	3.62599	Downregulated
87	Zfp977	-2.21213	-4.49125	-7.56832	0.00023846	0.00676488	1.20258	Downregulated
88	Fam83f	-2.26058	1.12766	-9.60867	6.03306e-05	0.00323879	2.41672	Downregulated
89	Zfp987	-2.27268	-3.78753	-6.76935	0.000445394	0.00971973	0.594383	Downregulated
90	Frem1	-2.28495	0.401387	-8.76587	0.00010289	0.00427508	1.8516	Downregulated
91	Vmn1r211	-2.30301	-4.89963	-6.85399	0.000415732	0.00937739	0.666661	Downregulated
92	Xkr5	-2.30931	-0.983105	-12.4559	1.29875e-05	0.00151636	4.05373	Downregulated
93	Dnajc22	-2.31592	-0.00181072	-6.79364	0.000436641	0.0095911	0.465178	Downregulated
94	Gpr142	-2.35495	0.728051	-9.24847	7.5394e-05	0.00361379	2.25458	Downregulated
95	Cyp4a12b	-2.37715	-4.71193	-11.109	2.56734e-05	0.00199618	2.9522	Downregulated
96	Grifin	-2.37767	-4.40753	-6.79992	0.00043441	0.00958917	0.627631	Downregulated
97	Gata1	-2.38388	-4.2329	-7.7048	0.000215497	0.00647241	1.30291	Downregulated
98	Dact1	-2.39456	1.26528	-8.87017	9.60826e-05	0.00411989	1.86984	Downregulated
99	Greb1	-2.40333	-1.20058	-6.8703	0.000410278	0.00930733	0.530486	Downregulated
100	Gm14444	-2.40578	-5.01757	-13.4431	8.22207e-06	0.00128028	4.00514	Downregulated
101	Nmur1	-2.4175	-4.40753	-8.20435	0.000150616	0.00527786	1.62502	Downregulated
102	Gm21970	-2.42489	-5.0122	-13.5541	7.82582e-06	0.00127901	4.04116	Downregulated
103	Papln	-2.42589	2.90228	-14.7429	4.71586e-06	0.000930758	5.04924	Downregulated
104	Ndn	-2.4275	-1.06297	-10.1482	4.37955e-05	0.00271324	2.86488	Downregulated
105	Fsd1	-2.43275	-0.0718627	-14.4213	5.38712e-06	0.000977034	4.74365	Downregulated
106	Unc79	-2.44813	-3.96011	-7.38036	0.00027483	0.00728952	1.05717	Downregulated
107	Foxa1	-2.4952	2.10399	-7.73001	0.000211538	0.00639427	1.0302	Downregulated
108	Itpr2	-2.49983	6.59131	-10.0264	4.70169e-05	0.0028092	2.27445	Downregulated
109	Sspn	-2.52475	6.11529	-16.5643	2.32986e-06	0.000660575	5.61632	Downregulated
110	Boll	-2.54676	-2.54516	-13.4459	8.21184e-06	0.00128028	4.2452	Downregulated
111	Smco2	-2.54979	-4.57566	-12.1661	1.49488e-05	0.0015925	3.38739	Downregulated
112	Adad1	-2.55086	-4.88645	-10.5356	3.51232e-05	0.00234522	2.50259	Downregulated
113	Aadac	-2.55241	-4.85227	-10.5538	3.47686e-05	0.00233314	2.517	Downregulated
114	Fbln1	-2.56668	4.61854	-8.6073	0.00011433	0.0045263	1.23912	Downregulated
115	H2bc23	-2.56743	-4.03471	-8.70831	0.000106883	0.00433375	1.97638	Downregulated
116	Myo15b	-2.57121	-2.27578	-7.90145	0.000186729	0.0059358	1.44463	Downregulated
117	Tmem213	-2.59514	-4.77909	-7.77466	0.000204731	0.00624475	1.31692	Downregulated
118	Ttc39d	-2.59799	-4.40602	-7.66812	0.000221409	0.00654522	1.25387	Downregulated
119	Myh3	-2.63116	-4.03742	-8.96301	9.0457e-05	0.0039945	2.11889	Downregulated
120	Colec10	-2.64867	-4.3573	-7.94399	0.000181102	0.00589245	1.46039	Downregulated
121	Tmem108	-2.6682	-2.73886	-8.00543	0.000173314	0.00577183	1.51756	Downregulated
122	Pou3f2	-2.69884	-2.1739	-7.73817	0.000210275	0.00638485	1.28974	Downregulated
123	Morc1	-2.72201	-4.98055	-11.4565	2.13831e-05	0.0018515	2.84468	Downregulated
124	Lhx4	-2.73892	-4.37259	-8.17032	0.000154244	0.00536298	1.60922	Downregulated
125	Gzmg	-2.74178	-3.16405	-10.6294	3.33323e-05	0.00229412	2.98372	Downregulated
126	Ces2g	-2.74937	-4.11531	-8.72059	0.000106016	0.00433375	1.96159	Downregulated
127	Rhpn1	-2.75706	-0.714597	-6.86197	0.000413052	0.00934359	0.46938	Downregulated
128	Naip1	-2.76189	-4.48865	-14.5658	5.07268e-06	0.000958879	4.2167	Downregulated
129	Adamts18	-2.76458	-3.97514	-7.25289	0.00030312	0.0077982	0.958266	Downregulated
130	Fgfr1op2	-2.8092	8.47669	-8.77718	0.000102125	0.00426986	1.28635	Downregulated
131	Luzp2	-2.8208	-2.56651	-7.61087	0.000231012	0.00669636	1.23969	Downregulated
132	Ddx25	-2.82942	-4.16747	-15.5685	3.39244e-06	0.000814029	4.78099	Downregulated
133	Gria1	-2.8374	-1.3928	-7.40444	0.000269833	0.00725736	1.0566	Downregulated
134	Dpp6	-2.84379	-1.35333	-12.2974	1.40205e-05	0.00155512	3.98327	Downregulated
135	Dcc	-2.849	-3.98646	-8.89689	9.44233e-05	0.00408792	2.071	Downregulated
136	Vstm5	-2.84976	-0.970349	-11.8516	1.74763e-05	0.00172463	3.76997	Downregulated
137	Tm7sf3	-2.85355	6.70788	-10.9117	2.85476e-05	0.0021172	2.72407	Downregulated
138	Aoc1	-2.85433	-3.52503	-6.98041	0.000375534	0.00890468	0.750433	Downregulated
139	Myh15	-2.85761	-4.11531	-9.25201	7.5226e-05	0.00361379	2.26558	Downregulated
140	Mansc4	-2.88123	-0.60625	-11.4837	2.10839e-05	0.00183745	3.5848	Downregulated
141	Bhlhe22	-2.90876	0.0580377	-12.5739	1.22755e-05	0.00149744	4.11535	Downregulated
142	Gm45140	-2.91328	-3.90807	-9.37422	6.96898e-05	0.00345132	2.32998	Downregulated
143	Dand5	-2.92487	-3.91663	-9.85311	5.208e-05	0.00296172	2.62513	Downregulated
144	Rep15	-2.95341	2.77627	-15.8791	3.00998e-06	0.000776865	5.51222	Downregulated
145	Scrg1	-2.96545	-0.864531	-19.5533	8.48962e-07	0.000438228	6.58024	Downregulated
146	Gria2	-2.97627	-4.26406	-9.14089	8.07034e-05	0.00378713	2.19953	Downregulated
147	Syt13	-3.01385	1.67621	-9.70359	5.69595e-05	0.00316554	2.50107	Downregulated
148	Dipk2b	-3.02812	-4.57498	-14.805	4.59762e-06	0.000930758	4.19645	Downregulated
149	Adh1	-3.03221	-4.40458	-7.83265	0.00019626	0.0060552	1.32914	Downregulated
150	Vpreb1	-3.03371	-3.96319	-10.6661	3.26616e-05	0.00227754	3.0144	Downregulated
151	Tmprss3	-3.03465	-4.52242	-13.0832	9.67661e-06	0.00134883	3.47311	Downregulated
152	Hoxc11	-3.03719	-5.00859	-14.9547	4.32657e-06	0.000930758	4.15419	Downregulated
153	Epha4	-3.06111	0.857152	-19.0084	1.00867e-06	0.000458854	6.53835	Downregulated
154	Ubd	-3.07089	-0.543324	-16.777	2.15624e-06	0.000657702	5.53776	Downregulated
155	Ppm1n	-3.07317	-4.57991	-8.46538	0.000125823	0.00481103	1.69138	Downregulated
156	Vmn2r29	-3.0734	-4.81815	-14.3182	5.62522e-06	0.00100661	3.91094	Downregulated
157	Sh3gl3	-3.09201	-3.91197	-14.6141	4.97234e-06	0.00095334	4.01139	Downregulated
158	Gm3373	-3.09552	-3.54095	-9.96721	4.86792e-05	0.00289081	2.69726	Downregulated
159	Tspan11	-3.10957	0.574676	-9.22782	7.6381e-05	0.00362229	2.21906	Downregulated
160	Asic1	-3.11204	-3.8389	-12.0067	1.61729e-05	0.00164437	3.63898	Downregulated
161	Med21	-3.11632	6.69992	-11.6798	1.9064e-05	0.00177081	3.22357	Downregulated
162	Lingo2	-3.11979	-4.41108	-7.5171	0.000247791	0.00687395	1.15626	Downregulated
163	Gm21962	-3.13147	-4.2714	-7.908	0.000185849	0.0059358	1.3975	Downregulated
164	Gm14409	-3.14054	-3.91569	-14.846	4.52157e-06	0.000930758	4.60259	Downregulated
165	Prss33	-3.18028	-3.76558	-11.7527	1.83706e-05	0.00175575	3.54436	Downregulated
166	Azgp1	-3.18694	-4.12222	-8.25193	0.000145705	0.00520083	1.62155	Downregulated
167	Comp	-3.20107	1.69923	-7.39395	0.000271998	0.00728639	0.746115	Downregulated
168	Adh6a	-3.21901	-3.65819	-9.02949	8.66611e-05	0.0039303	2.10493	Downregulated
169	Ecrg4	-3.23779	4.77517	-11.0832	2.60288e-05	0.00199618	2.95319	Downregulated
170	Hrct1	-3.2547	1.59905	-24.0962	2.36547e-07	0.000278728	7.67517	Downregulated
171	Rassf8	-3.27487	6.5092	-9.5134	6.39473e-05	0.00334556	1.8332	Downregulated
172	Adck5	-3.29339	1.16164	-12.5494	1.24194e-05	0.00149744	4.0575	Downregulated
173	Mrps35	-3.30138	6.4061	-9.50598	6.42395e-05	0.00334556	1.8427	Downregulated
174	Dynlt2a1	-3.33568	-4.06366	-8.22867	0.000148083	0.00524385	1.58435	Downregulated
175	Ugt1a5	-3.35051	-3.82646	-9.38728	6.91263e-05	0.00343609	2.27554	Downregulated
176	Snurf	-3.35929	-3.96612	-10.076	4.56724e-05	0.00276112	2.52243	Downregulated
177	Mcpt8	-3.3743	-2.65411	-11.0894	2.59426e-05	0.00199618	3.28542	Downregulated
178	Wipf3	-3.44607	0.765101	-18.6068	1.14887e-06	0.000497386	6.26663	Downregulated
179	Cyp17a1	-3.48357	-3.90971	-8.42381	0.000129437	0.00486723	1.6925	Downregulated
180	Atp1a4	-3.48424	-3.72076	-11.6728	1.91318e-05	0.00177081	3.40679	Downregulated
181	Ly6k	-3.49752	0.341535	-11.9273	1.68258e-05	0.00168521	3.80737	Downregulated
182	Sptlc3	-3.51164	-3.68111	-9.52864	6.33524e-05	0.00333433	2.30484	Downregulated
183	Prr27	-3.56058	-4.58771	-16.9053	2.05875e-06	0.000654567	4.56	Downregulated
184	Gm49601	-3.56621	-3.85625	-20.4652	6.42739e-07	0.000392154	5.88872	Downregulated
185	Btnl4	-3.56826	-4.53668	-11.2345	2.40181e-05	0.001924	3.16966	Downregulated
186	Wnt1	-3.58032	-3.91046	-12.5975	1.21384e-05	0.00149458	3.8096	Downregulated
187	Nrxn1	-3.63921	-1.43842	-14.8854	4.44983e-06	0.000930758	4.99663	Downregulated
188	Pla2g1b	-3.67806	-4.01089	-12.1658	1.49508e-05	0.0015925	3.61824	Downregulated
189	Gbx2	-3.68393	-3.74486	-12.3611	1.35942e-05	0.00153553	3.67264	Downregulated
190	Timd2	-3.73842	-0.166942	-23.5576	2.71701e-07	0.000278728	7.12418	Downregulated
191	Ccdc160	-3.76418	-4.36169	-11.8055	1.78867e-05	0.00175224	3.3037	Downregulated
192	Trnp1	-3.80518	-3.86526	-13.1681	9.30853e-06	0.00134883	3.88474	Downregulated
193	Tenm3	-3.96099	-0.883061	-9.23088	7.6234e-05	0.00362229	2.29953	Downregulated
194	Scn9a	-4.53065	-4.49112	-22.1863	3.92289e-07	0.000329057	5.42343	Downregulated
195	Zfp982	-4.73269	-2.09705	-17.0393	1.96235e-06	0.000654567	5.48444	Downregulated
196	Kcnh8	-4.779	-3.39956	-12.9438	1.03185e-05	0.00134883	3.84176	Downregulated
197	Gm10340	-4.8161	-4.32865	-28.264	8.88389e-08	0.000216988	6.70878	Downregulated
198	Gm49353	-4.83994	-4.16671	-16.5263	2.36254e-06	0.000660575	4.83086	Downregulated
199	Cdh10	-4.84899	-4.36672	-23.8374	2.52733e-07	0.000278728	5.6406	Downregulated
200	Gjb1	-5.04676	-0.719908	-14.7541	4.69431e-06	0.000930758	4.89891	Downregulated
201	Gm14288	-5.12975	-4.0491	-12.7832	1.11201e-05	0.00139479	3.89743	Downregulated
202	Adamtsl5	-5.29029	-3.54745	-26.1047	1.44749e-07	0.000216988	6.64339	Downregulated
203	Col26a1	-5.29197	-3.9234	-16.9358	2.03635e-06	0.000654567	4.66138	Downregulated
204	Fmn2	-5.32598	-1.1884	-18.9564	1.02568e-06	0.000458854	6.0315	Downregulated
205	Sytl3	-5.36131	-3.60882	-15.1056	4.07187e-06	0.000926246	4.6238	Downregulated
206	Wbp2nl	-5.93048	-1.78764	-9.94771	4.92417e-05	0.00291134	2.7419	Downregulated
207	Mcf2	-6.09118	-3.97981	-30.9716	5.06147e-08	0.000216988	6.42356	Downregulated
208	Utf1	-6.1215	-3.51587	-13.5437	7.86197e-06	0.00127901	4.29237	Downregulated
209	Gm20431	-6.57816	-1.76589	-25.2324	1.78318e-07	0.000239321	7.31076	Downregulated
210	Slx4ip	-6.85391	-1.72223	-26.6339	1.27967e-07	0.000216988	7.17045	Downregulated
