# Supplementary material for: An integrated analysis of the effects of maternal broccoli sprouts exposure on transcriptome and methylome in prevention of offspring mammary cancer
Source: PLoS One. 2022 Mar 9;17(3):e0264858. doi: 10.1371/journal.pone.0264858 (PMC8906608; doi:10.1371/journal.pone.0264858)
Supplement: S3 File — (XLSX) [file pone.0264858.s007.xlsx]

## Sheet: S3 File_DMLs_Ctrl__BSp
S3 File: A comprehensive list of differentially methylated loci (DML) in Control and BSp treatment group at methylome level
S.No	Feature name	Gene	Chromosome	Start	End	Strand	Region	A1	A2	Post probability over Threshold
1	NM_001001490	Actr3	4	144426291	144426291	-	Intergenic	A	A	1
2	NM_001001881	Actrt2	3	108539971	108539971	+	Intergenic	A	A	1
3	NM_001001979	Acyp2	7	52176594	52176594	-	Intronic	A	A	1
4	NM_001003393	Acyp2	18	35733645	35733645	+	Intronic	A	A	1
5	NM_001004173	Acyp2	X	112475415	112475415	-	Intronic	A	A	1
6	NM_001004185	Adam6a	16	21652819	21652819	+	Intronic	A	A	1
7	NM_001005232	Adcy8	3	121663364	121663364	+	Intronic	A	A	1
8	NM_001005343	Adgra3	X	81373295	81373295	-	Intronic	A	A	1
9	NM_001005422	Adgrb3	14	35928447	35928447	+	Intergenic	A	A	1
10	NM_001005423	Adgrf5	16	91063009	91063009	-	Intergenic	A	A	1
11	NM_001005787	Adgrl3	7	50614138	50614138	-	Intronic	A	A	1
12	NM_001007577	Adgrl3	6	133262863	133262863	-	Intronic	A	A	1
13	NM_001007596	Acat3	17	12942210	12942210	-	Upstream	A	A	1
14	NM_001011741	Ackr3	1	90202991	90202991	-	Intronic	A	A	1
15	NM_001012726	Ackr3	1	90202963	90202963	-	Intronic	A	A	1
16	NM_001013776	Acot11	4	106788139	106788139	+	Upstream	A	A	1
17	NM_001013799	Actb	5	142927158	142927158	-	Intronic	A	A	1
18	NM_001018087	Actb	5	142927189	142927189	-	Intronic	A	A	1
19	NM_001024618	Actr3	1	125474468	125474468	-	Intergenic	A	A	1
20	NM_001024618	Actrt2	4	154741624	154741624	-	Intergenic	A	A	1
21	NM_001024618	Acyp2	11	30572987	30572987	-	Intronic	A	A	1
22	NM_001024618	Acyp2	11	30572981	30572981	-	Intronic	A	A	1
23	NM_001025305	Acyp2	11	30572957	30572957	-	Intronic	A	A	1
24	NM_001033140	Adam6a	12	113616959	113616959	+	Intronic	A	A	1
25	NM_001033168	Adcy8	15	65034905	65034905	-	Intronic	A	A	1
26	NM_001033208	Adgra3	5	49925793	49925793	-	Intronic	A	A	1
27	NM_001033242	Adgrb3	1	25757676	25757676	+	Intergenic	A	A	1
28	NM_001033252	Adgrf5	17	43392009	43392009	-	Intergenic	A	A	1
29	NM_001033259	Adgrl3	5	81269135	81269135	+	Intronic	A	A	1
30	NM_001033281	Adgrl3	5	81269096	81269096	+	Intronic	A	A	1
31	NM_001033289	Adipoq	16	23157200	23157200	+	Intronic	A	A	1
32	NM_001033333	Adipor2	6	119403587	119403587	-	Exonic	A	A	1
33	NM_001033347	Adprm	11	67050485	67050485	-	Intergenic	A	A	1
34	NM_001033347	Adra1b	11	43900306	43900306	-	Utr5	A	A	1
35	NM_001033351	Aff3	1	38572200	38572200	+	Upstream	A	A	1
36	NM_001033354	Agpat2	2	26606276	26606276	-	Intergenic	A	A	1
37	NM_001033354	AI467606	7	127091441	127091441	+	Utr5	A	A	1
38	NM_001033380	Ajap1	4	153374070	153374070	-	Intronic	A	A	1
39	NM_001033382	Akap6	12	52708075	52708075	-	Intronic	A	A	1
40	NM_001033394	Akr1c12	13	4319192	4319192	+	Intergenic	A	A	1
41	NM_001033411	Akr1c12	13	4319521	4319521	-	Intergenic	A	A	1
42	NM_001033427	Akr1c13	13	4211936	4211936	-	Intronic	A	A	1
43	NM_001033471	Aldh1a3	7	66422322	66422322	-	Intronic	A	A	1
44	NM_001033535	Aldh2	5	121578401	121578401	+	Utr5	A	A	1
45	NM_001033633	Aldoart1	4	72722212	72722212	+	Intergenic	A	A	1
46	NM_001033636	Alg2	4	47444730	47444730	-	Intergenic	A	A	1
47	NM_001033636	Alg2	4	47451452	47451452	+	Intergenic	A	A	1
48	NM_001033766	Alpk1	3	127739816	127739816	-	Exonic	A	A	1
49	NM_001033790	Angpt2	8	18738887	18738887	+	Intergenic	A	A	1
50	NM_001033793	Angptl2	2	33244299	33244299	+	Intergenic	A	A	1
51	NM_001033814	Ankrd35	3	96665087	96665087	+	Intronic	A	A	1
52	NM_001033876	Ankrd7	6	19035312	19035312	-	Intronic	A	A	1
53	NM_001033876	Antxr2	5	98069218	98069218	+	Ncrna_Exonic	A	A	1
54	NM_001034864	Apc2	10	80303123	80303123	+	Intergenic	A	A	1
55	NM_001037929	Apip	2	103086025	103086025	-	Intergenic	A	A	1
56	NM_001039121	Aplp1	7	30434984	30434984	+	Intronic	A	A	1
57	NM_001039530	Apoa1	9	46174877	46174877	-	Exonic	A	A	1
58	NM_001042523	Aqp11	7	97736679	97736679	-	Intronic	A	A	1
59	NM_001045558	Aqp12	1	93034156	93034156	+	Intronic	A	A	1
60	NM_001048143	Arl4a	12	39999551	39999551	+	Exonic	A	A	1
61	NM_001077364	Arx	X	93279843	93279843	-	Exonic	A	A	1
62	NM_001080769	Arx	X	93299079	93299079	-	Exonic	A	A	1
63	NM_001080963	Asb9	X	164519774	164519774	-	Intronic	A	A	1
64	NM_001080971	Ascl2	7	142969817	142969817	-	Intergenic	A	A	1
65	NM_001081010	Ascl2	7	142967181	142967181	-	Intergenic	A	A	1
66	NM_001081033	Atf7ip2	16	10227303	10227303	-	Intronic	A	A	1
67	NM_001081052	Atl2	17	79899286	79899286	+	Exonic	A	A	1
68	NM_001081088	Atoh1	6	64829259	64829259	-	Intergenic	A	A	1
69	NM_001081139	Atoh1	6	64829316	64829316	-	Intergenic	A	A	1
70	NM_001081140	Atp23	10	126863655	126863655	-	Intronic	A	A	1
71	NM_001081143	Atp2c1	9	105527830	105527830	+	Intergenic	A	A	1
72	NM_001081143	Atp5o	16	91908395	91908395	+	Exonic	A	A	1
73	NM_001081178	Atp6ap2	X	12491035	12491035	-	Intergenic	A	A	1
74	NM_001081212	Atp6v1g3	1	138247956	138247956	-	Exonic	A	A	1
75	NM_001081299	Atxn3	12	101956786	101956786	+	Intronic	A	A	1
76	NM_001081299	Avpr2	X	73898947	73898947	+	Intronic	A	A	1
77	NM_001081316	Aym1	5	113392115	113392115	+	Intronic	A	A	1
78	NM_001081328	B3galt5	16	96231337	96231337	-	Intergenic	A	A	1
79	NM_001081328	B4galt6	18	20807871	20807871	-	Ncrna_Intronic	A	A	1
80	NM_001081377	Barx2	9	31909238	31909238	+	Ncrna_Intronic	A	A	1
81	NM_001081377	Barx2	9	31963273	31963273	+	Ncrna_Intronic	A	A	1
82	NM_001081391	Barx2	9	31909260	31909260	+	Ncrna_Intronic	A	A	1
83	NM_001081655	Bcas1	2	170402120	170402120	+	Intronic	A	A	1
84	NM_001082532	Bcl9	3	97199748	97199748	-	Exonic	A	A	1
85	NM_001082535	Bcl9l	9	44511836	44511836	-	Intronic	A	A	1
86	NM_001085505	Bdnf	2	109646652	109646652	+	Intronic	A	A	1
87	NM_001085506	Bpgm	6	34497372	34497372	-	Exonic	A	A	1
88	NM_001093750	Brinp2	1	158288328	158288328	-	Intronic	A	A	1
89	NM_001099299	Bscl2	19	8831104	8831104	-	Intergenic	A	A	1
90	NM_001099329	Bsph1	7	13432719	13432719	+	Exonic	A	A	1
91	NM_001099329	Btbd35f23	X	3209711	3209711	-	Intronic	A	A	1
92	NM_001100186	Btd	14	31648008	31648008	+	Exonic	A	A	1
93	NM_001100444	Btg3	16	78396394	78396394	+	Intergenic	A	A	1
94	NM_001101464	C1ql2	1	120371786	120371786	+	Intergenic	A	A	1
95	NM_001101501	C2cd4a	9	67832794	67832794	-	Exonic	A	A	1
96	NM_001104563	C9	15	6417390	6417390	-	Intergenic	A	A	1
97	NM_001104627	Cacna2d4	6	119268658	119268658	+	Intergenic	A	A	1
98	NM_001104648	Camk1g	1	193354709	193354709	+	Intergenic	A	A	1
99	NM_001105187	Casp12	9	5407780	5407780	-	Intronic	A	A	1
100	NM_001110274	Ccdc167	17	29790050	29790050	+	Intergenic	A	A	1
101	NM_001110274	Ccdc178	18	22179249	22179249	+	Ncrna_Intronic	A	A	1
102	NM_001113358	Ccdc181	1	164268147	164268147	+	Intergenic	A	A	1
103	NM_001113419	Ccdc30	4	119344953	119344953	-	Ncrna_Intronic	A	A	1
104	NM_001113420	Ccdc73	2	104937599	104937599	-	Intergenic	A	A	1
105	NM_001115075	Cd2	3	101292158	101292158	+	Intergenic	A	A	1
106	NM_001115075	Cd5l	3	87326358	87326358	-	Intergenic	A	A	1
107	NM_001115075	Cd79b	11	106321689	106321689	-	Intronic	A	A	1
108	NM_001122993	Cd83	13	43786936	43786936	-	Exonic	A	A	1
109	NM_001126489	Cdca7	2	72493485	72493485	-	Ncrna_Intronic	A	A	1
110	NM_001135727	Cdcp3	7	131200299	131200299	-	Exonic	A	A	1
111	NM_001136064	Cdh18	15	23552403	23552403	+	Intergenic	A	A	1
112	NM_001136484	Cdh18	15	23552592	23552592	-	Intergenic	A	A	1
113	NM_001145824	Cdh20	1	104737577	104737577	+	Intergenic	A	A	1
114	NM_001145859	Cdh20	1	104640580	104640580	+	Intergenic	A	A	1
115	NM_001145887	Cdk8	5	146261019	146261019	-	Intergenic	A	A	1
116	NM_001146022	Cdkl2	5	92043592	92043592	-	Intergenic	A	A	1
117	NM_001146349	Cdkn2b	4	89419269	89419269	+	Ncrna_Intronic	A	A	1
118	NM_001159331	Cebpd	16	15932523	15932523	-	Intronic	A	A	1
119	NM_001159331	Cela1	15	100685153	100685153	+	Exonic	A	A	1
120	NM_001159564	Cemip	7	84054076	84054076	+	Intronic	A	A	1
121	NM_001159571	Cenpc1	5	85926359	85926359	+	Intronic	A	A	1
122	NM_001159908	Cep104	4	153976514	153976514	+	Intergenic	A	A	1
123	NM_001160414	Cfl2	12	54864167	54864167	+	Ncrna_Exonic	A	A	1
124	NM_001161366	Cgnl1	9	71716211	71716211	+	Intronic	A	A	1
125	NM_001161845	Chaf1a	17	56051637	56051637	+	Intergenic	A	A	1
126	NM_001162500	Chd1	17	15741658	15741658	+	Intergenic	A	A	1
127	NM_001163098	Chd1	17	15741677	15741677	+	Intergenic	A	A	1
128	NM_001163098	Chit1	1	134115813	134115813	-	Intergenic	A	A	1
129	NM_001163098	Chmp3	6	71542841	71542841	+	Exonic	A	A	1
130	NM_001163098	Chmp5	4	40949493	40949493	+	Exonic	A	A	1
131	NM_001163143	Chp2	7	122230717	122230717	-	Intergenic	A	A	1
132	NM_001163223	Chrm2	6	36290094	36290094	-	Ncrna_Intronic	A	A	1
133	NM_001163328	Chrna7	7	63202221	63202221	+	Intergenic	A	A	1
134	NM_001163328	Chrnb3	8	27387776	27387776	-	Intergenic	A	A	1
135	NM_001163357	Chsy3	18	59144437	59144437	+	Ncrna_Exonic	A	A	1
136	NM_001163516	Chsy3	18	59144483	59144483	+	Ncrna_Exonic	A	A	1
137	NM_001163587	Cib2	9	54571987	54571987	+	Ncrna_Intronic	A	A	1
138	NM_001164155	Cldn13	5	134918881	134918881	+	Ncrna_Intronic	A	A	1
139	NM_001164235	Cldn17	16	88491358	88491358	-	Intergenic	A	A	1
140	NM_001164311	Cldn22	8	47858557	47858557	+	Intergenic	A	A	1
141	NM_001164504	Cldn22	8	47841029	47841029	-	Intergenic	A	A	1
142	NM_001164504	Cldn34c1	X	122990507	122990507	+	Intergenic	A	A	1
143	NM_001164594	Cldn34c2	X	122990507	122990507	+	Ncrna_Exonic	A	A	1
144	NM_001164632	Cln5	14	103080544	103080544	-	Ncrna_Exonic	A	A	1
145	NM_001166273	Clns1a	7	97705189	97705189	+	Ncrna_Exonic	A	A	1
146	NM_001166416	Clp1	2	84726359	84726359	-	Intronic	A	A	1
147	NM_001166464	Cmss1	16	57661015	57661015	+	Intronic	A	A	1
148	NM_001166464	Cnga3	1	37218903	37218903	+	Intronic	A	A	1
149	NM_001166464	Cnga3	1	37218905	37218905	+	Intronic	A	A	1
150	NM_001166464	Cnga3	1	37218876	37218876	+	Intronic	A	A	1
151	NM_001166581	Cnga3	1	37218894	37218894	+	Intronic	A	A	1
152	NM_001166718	Cnrip1	11	17078079	17078079	+	Intronic	A	A	1
153	NM_001167757	Cntnap4	8	112624735	112624735	+	Intronic	A	A	1
154	NM_001168296	Col6a4	9	106064767	106064767	-	Intronic	A	A	1
155	NM_001171011	Coro1c	5	113906077	113906077	+	Intronic	A	A	1
156	NM_001171011	Cpa6	1	10608997	10608997	+	Intronic	A	A	1
157	NM_001172207	Cpxcr1	X	115854994	115854994	-	Intronic	A	A	1
158	NM_001177504	Crhr2	6	55113159	55113159	+	Intronic	A	A	1
159	NM_001177534	Csmd3	15	48627993	48627993	-	Intronic	A	A	1
160	NM_001185040	Cspg5	9	110256153	110256153	-	Intergenic	A	A	1
161	NM_001190846	Ctnna3	10	63423966	63423966	-	Intergenic	A	A	1
162	NM_001191032	Ctr9	7	111021791	111021791	+	Intergenic	A	A	1
163	NM_001195601	Ctsf	19	4865782	4865782	-	Intergenic	A	A	1
164	NM_001198998	Cxcr2	1	74153400	74153400	+	Intronic	A	A	1
165	NM_001199270	Cxcr3	X	101718177	101718177	-	Intronic	A	A	1
166	NM_001199310	Cyp2ab1	16	20329833	20329833	-	Intronic	A	A	1
167	NM_001205098	Cyp3a41a	5	145725708	145725708	+	Intronic	A	A	1
168	NM_001205339	Cyp4a12b	4	115407172	115407172	+	Exonic	A	A	1
169	NM_001205386	Cyp51	5	4137519	4137519	+	Exonic	A	A	1
170	NM_001220497	Cypt14	X	40137160	40137160	-	Exonic	A	A	1
171	NM_001220497	Cyth3	5	143589137	143589137	-	Exonic	A	A	1
172	NM_001242345	D1Pas1	1	186988130	186988130	-	Exonic	A	A	1
173	NM_001243138	D3Ertd751e	3	43084878	43084878	-	Exonic	A	A	1
174	NM_001243138	D3Ertd751e	3	42419879	42419879	-	Exonic	A	A	1
175	NM_001243258	D430041D05Rik	2	104275327	104275327	-	Exonic	A	A	1
176	NM_001252072	D430041D05Rik	2	104275384	104275384	-	Exonic	A	A	1
177	NM_001252685	Dact3	7	16876447	16876447	-	Exonic	A	A	1
178	NM_001253759	Dad1	14	54234355	54234355	-	Exonic	A	A	1
179	NM_001253831	Dbx1	7	49616931	49616931	+	Exonic	A	A	1
180	NM_001256259	Dbx2	15	95701471	95701471	-	Exonic	A	A	1
181	NM_001270446	Dcc	18	71773748	71773748	+	Exonic	A	A	1
182	NM_001270667	Dcc	18	72347885	72347885	+	Exonic	A	A	1
183	NM_001276403	Dcc	18	71914379	71914379	+	Exonic	A	A	1
184	NM_001276403	Ddx18	1	121707104	121707104	-	Exonic	A	A	1
185	NM_001277230	Ddx46	13	55636977	55636977	-	Exonic	A	A	1
186	NM_001277295	Defb43	14	63022169	63022169	+	Exonic	A	A	1
187	NM_001277980	Dkk2	3	132088996	132088996	+	Exonic	A	A	1
188	NM_001277980	Dlgap2	8	14179343	14179343	-	Exonic	A	A	1
189	NM_001281508	Dlgap3	4	127178237	127178237	-	Exonic	A	A	1
190	NM_001281516	Dna2	10	62950632	62950632	+	Exonic	A	A	1
191	NM_001281531	Dnai1	4	41602702	41602702	+	Exonic	A	A	1
192	NM_001281531	Dnai1	4	41602735	41602735	+	Exonic	A	A	1
193	NM_001282055	Dpp6	5	27049168	27049168	+	Exonic	A	A	1
194	NM_001282087	Dsel	1	111651384	111651384	-	Exonic	A	A	1
195	NM_001282087	Dtnb	12	3579625	3579625	-	Exonic	A	A	1
196	NM_001284381	Dusp6	10	99257153	99257153	-	Exonic	A	A	1
197	NM_001284525	Dynlrb2	8	116456591	116456591	-	Exonic	A	A	1
198	NM_001285916	Ect2	3	27042406	27042406	+	Exonic	A	A	1
199	NM_001286607	Eef1aknmt	1	162556845	162556845	-	Exonic	A	A	1
200	NM_001286653	Efhc1	1	20998447	20998447	-	Exonic	A	A	1
201	NM_001288619	Efnb2	8	8657507	8657507	+	Exonic	A	A	1
202	NM_001288627	Efnb2	8	8657490	8657490	-	Exonic	A	A	1
203	NM_001289781	Efnb2	8	8657498	8657498	-	Exonic	A	A	1
204	NM_001289921	Ehd3	17	73799035	73799035	+	Exonic	A	A	1
205	NM_001290273	Elmo1	13	20063192	20063192	+	Exonic	A	A	1
206	NM_001290482	Elovl2	13	41212937	41212937	-	Exonic	A	A	1
207	NM_001290546	Elovl3	19	46122433	46122433	-	Exonic	A	A	1
208	NM_001290814	Emp1	6	135376649	135376649	+	Utr5	A	A	1
209	NM_001291269	Emx1	6	85224634	85224634	+	Utr5	A	A	1
210	NM_001291280	Enox1	14	77164849	77164849	-	Utr5	A	A	1
211	NM_001291903	Epha3	16	63855926	63855926	-	Utr5	A	A	1
212	NM_001293683	Ephb1	9	102429329	102429329	+	Utr5	A	A	1
213	NM_001297747	Ephb4	5	137394765	137394765	+	Utr5	A	A	1
214	NM_001301137	Epm2a	10	11398010	11398010	-	Utr5	A	A	1
215	NM_001301332	Erg	16	95537593	95537593	-	Utr5	A	A	1
216	NM_001301424	Etf1	18	34930133	34930133	+	Utr5	A	A	1
217	NM_001301682	Etnk2	1	133388390	133388390	-	Utr5	A	A	1
218	NM_001302081	Etnppl	3	130528087	130528087	+	Utr5	A	A	1
219	NM_001302183	Ext1	15	53341468	53341468	+	Utr5	A	A	1
220	NM_001302636	Eya3	4	132647780	132647780	+	Utr5	A	A	1
221	NM_001302676	Fabp1	6	71226804	71226804	+	Utr5	A	A	1
222	NM_001304362	Fads1	19	10172292	10172292	+	Utr5	A	A	1
223	NM_001304544	Fam163a	1	156204254	156204254	-	Utr5	A	A	1
224	NM_001304739	Fam209	2	172475563	172475563	-	Utr5	A	A	1
225	NM_001305632	Fam32a	8	72219437	72219437	+	Utr5	A	A	1
226	NM_001305940	Fbln7	2	128881327	128881327	-	Intronic	A	A	1
227	NM_001306081	Fbln7	2	128867788	128867788	+	Intronic	A	A	1
228	NM_001306162	Fbn2	18	58140752	58140752	-	Intronic	A	A	1
229	NM_001309528	Fbxw24	9	109634571	109634571	+	Intronic	A	A	1
230	NM_001310520	Fbxw4	19	45655144	45655144	+	Intronic	A	A	1
231	NM_001310520	Fem1al	11	29829675	29829675	-	Intronic	A	A	1
232	NM_001310610	Ferd3l	12	33745773	33745773	-	Intronic	A	A	1
233	NM_001310652	Fermt2	14	45521900	45521900	-	Intronic	A	A	1
234	NM_001310652	Fgf20	8	40271192	40271192	-	Intronic	A	A	1
235	NM_001310660	Foxb2	19	16861832	16861832	-	Intronic	A	A	1
236	NM_001310681	Foxc1	13	31780058	31780058	-	Intronic	A	A	1
237	NM_001311121	Foxf2	13	31622960	31622960	+	Intergenic	A	A	1
238	NM_001312880	Foxi3	6	70980076	70980076	-	Intergenic	A	A	1
239	NM_001313939	Foxl1	8	121124533	121124533	+	Intergenic	A	A	1
240	NM_001327998	Foxl1	8	121124485	121124485	+	Intergenic	A	A	1
241	NM_001327998	Foxn2	17	88431819	88431819	+	Intergenic	A	A	1
242	NM_007390	Foxp2	6	15145934	15145934	-	Intergenic	A	A	1
243	NM_007393	Fry	5	150261816	150261816	-	Intergenic	A	A	1
244	NM_007393	Fsip1	2	118256075	118256075	+	Intergenic	A	A	1
245	NM_007426	Fthl17e	X	9028606	9028606	+	Intergenic	A	A	1
246	NM_007467	Gabrg1	5	70842821	70842821	-	Intergenic	A	A	1
247	NM_007487	Gadd45g	13	51826459	51826459	+	Intergenic	A	A	1
248	NM_007492	Gadd45g	13	51826420	51826420	+	Intergenic	A	A	1
249	NM_007500	Galnt13	2	54437342	54437342	-	Intergenic	A	A	1
250	NM_007500	Galnt15	14	32038334	32038334	+	Intergenic	A	A	1
251	NM_007540	Galnt17	5	131232944	131232944	-	Intergenic	A	A	1
252	NM_007563	Galr1	18	82368378	82368378	+	Intronic	A	A	1
253	NM_007644	Gata4	14	63244134	63244134	-	Intronic	A	A	1
254	NM_007670	Gc	5	89463840	89463840	+	Ncrna_Intronic	A	A	1
255	NM_007679	Gcnt1	19	17278528	17278528	-	Ncrna_Intronic	A	A	1
256	NM_007683	Gcnt2	13	40859546	40859546	+	Ncrna_Intronic	A	A	1
257	NM_007688	Gde1	7	118694556	118694556	+	Exonic	A	A	1
258	NM_007690	Gdnf	15	7736630	7736630	-	Exonic	A	A	1
259	NM_007690	Ggh	4	20115126	20115126	+	Exonic	A	A	1
260	NM_007703	Gkn3	6	87383729	87383729	+	Exonic	A	A	1
261	NM_007722	Glp1r	17	30883385	30883385	+	Exonic	A	A	1
262	NM_007722	Glra1	11	55629727	55629727	+	Exonic	A	A	1
263	NM_007831	Gm12169	11	46528127	46528127	+	Intergenic	A	A	1
264	NM_007831	Gm1322	2	67476740	67476740	+	Intergenic	A	A	1
265	NM_007831	Gm1322	2	67476775	67476775	+	Intergenic	A	A	1
266	NM_007886	Gm21671	5	25957362	25957362	+	Exonic	A	A	1
267	NM_007900	Gm4791	9	46979069	46979069	-	Exonic	A	A	1
268	NM_007901	Gm4894	9	49244008	49244008	+	Exonic	A	A	1
269	NM_008023	Gm572	4	148638129	148638129	-	Intergenic	A	A	1
270	NM_008024	Gm5897	7	45754762	45754762	+	Upstream	A	A	1
271	NM_008024	Gm5934	X	24399094	24399094	-	Upstream	A	A	1
272	NM_008082	Gm6588	5	112429556	112429556	-	Upstream	A	A	1
273	NM_008096	Gm826	2	160311721	160311721	+	Upstream	A	A	1
274	NM_008170	Gmnc	16	26904857	26904857	-	Upstream	A	A	1
275	NM_008173	Gnat3	5	18140947	18140947	+	Ncrna_Intronic	A	A	1
276	NM_008320	Gnat3	5	18140943	18140943	+	Ncrna_Intronic	A	A	1
277	NM_008320	Gng13	17	25687895	25687895	+	Ncrna_Intronic	A	A	1
278	NM_008379	Gng13	17	25687909	25687909	+	Ncrna_Intronic	A	A	1
279	NM_008426	Gpc5	14	115200859	115200859	-	Ncrna_Intronic	A	A	1
280	NM_008426	Gpd2	2	57383020	57383020	+	Ncrna_Intronic	A	A	1
281	NM_008429	Grap	11	61632263	61632263	-	Intronic	A	A	1
282	NM_008475	Grhpr	4	44974601	44974601	+	Intronic	A	A	1
283	NM_008489	Gria2	3	80508284	80508284	-	Exonic	A	A	1
284	NM_008493	Grin2a	16	9734170	9734170	-	Intergenic	A	A	1
285	NM_008554	Grin3a	4	49909453	49909453	-	Intergenic	A	A	1
286	NM_008554	Grip1	10	119984439	119984439	-	Intergenic	A	A	1
287	NM_008555	Gstk1	6	42245848	42245848	-	Intergenic	A	A	1
288	NM_008563	Gtf3a	5	146943284	146943284	+	Intergenic	A	A	1
289	NM_008586	Gtf3a	5	146943250	146943250	+	Intergenic	A	A	1
290	NM_008586	Gtf3a	5	146943319	146943319	+	Intergenic	A	A	1
291	NM_008592	H2ab3	X	121032680	121032680	+	Intergenic	A	A	1
292	NM_008597	H2ab3	X	120543214	120543214	+	Intergenic	A	A	1
293	NM_008626	H2-D1	17	35282174	35282174	+	Intergenic	A	A	1
294	NM_008628	H2-M5	17	36989433	36989433	-	Intergenic	A	A	1
295	NM_008637	H2-M5	17	36989460	36989460	-	Intergenic	A	A	1
296	NM_008681	H2-M5	17	36989421	36989421	-	Intergenic	A	A	1
297	NM_008691	Haus5	7	30664001	30664001	+	Intergenic	A	A	1
298	NM_008711	Havcr1	11	46757787	46757787	+	Intergenic	A	A	1
299	NM_008777	Hax1	3	89996500	89996500	+	Intronic	A	A	1
300	NM_008791	Hcn1	13	117507821	117507821	-	Intronic	A	A	1
301	NM_008796	Hipk3	2	104512979	104512979	+	Intronic	A	A	1
302	NM_008892	Hmx1	5	35397588	35397588	-	Intronic	A	A	1
303	NM_008901	Hnf1b	11	83854020	83854020	-	Intronic	A	A	1
304	NM_008926	Hnf4g	3	3508060	3508060	-	Intronic	A	A	1
305	NM_009021	Hnf4g	3	3169853	3169853	+	Intronic	A	A	1
306	NM_009037	Hnf4g	3	3508088	3508088	-	Intronic	A	A	1
307	NM_009065	Hnf4g	3	3169822	3169822	+	Intronic	A	A	1
308	NM_009093	Hoxc10	15	102966240	102966240	+	Intronic	A	A	1
309	NM_009147	Hoxc4	15	103034615	103034615	+	Intronic	A	A	1
310	NM_009178	Hoxc4	15	103034612	103034612	+	Intronic	A	A	1
311	NM_009182	Hpse	5	100722224	100722224	-	Intergenic	A	A	1
312	NM_009189	Hs3st3a1	11	64348926	64348926	+	Intergenic	A	A	1
313	NM_009227	Hs3st4	7	123848527	123848527	-	Intergenic	A	A	1
314	NM_009231	Hsbp1	8	119284876	119284876	+	Intergenic	A	A	1
315	NM_009246	Hsbp1	8	119212255	119212255	+	Intergenic	A	A	1
316	NM_009270	Hsd17b11	5	104003198	104003198	-	Intergenic	A	A	1
317	NM_009317	Hsd3b6	3	98821272	98821272	+	Intergenic	A	A	1
318	NM_009419	Hspa12a	19	58964381	58964381	-	Intergenic	A	A	1
319	NM_009430	Hspa12a	19	58951072	58951072	-	Intergenic	A	A	1
320	NM_009431	Iars	13	49681590	49681590	-	Intergenic	A	A	1
321	NM_009463	Igfbp5	1	72856403	72856403	+	Intergenic	A	A	1
322	NM_009509	Igfl3	7	18124836	18124836	+	Intergenic	A	A	1
323	NM_009524	Il10	1	131010736	131010736	+	Intergenic	A	A	1
324	NM_009527	Il20	1	130910885	130910885	-	Intergenic	A	A	1
325	NM_009605	Iqcm	8	75759703	75759703	-	Intergenic	A	A	1
326	NM_009656	Iqschfp	3	67834009	67834009	-	Intergenic	A	A	1
327	NM_009690	Iqsec3	6	121458675	121458675	-	Intergenic	A	A	1
328	NM_009692	Iqsec3	6	121425138	121425138	+	Intergenic	A	A	1
329	NM_009769	Irf8	8	120732193	120732193	-	Intronic	A	A	1
330	NM_009808	Irf8	8	120732151	120732151	-	Intronic	A	A	1
331	NM_009856	Irs2	8	11019097	11019097	-	Utr5	A	A	1
332	NM_009909	Irx1	13	72066421	72066421	-	Ncrna_Intronic	A	A	1
333	NM_009910	Irx5	8	92468656	92468656	+	Upstream	A	A	1
334	NM_009918	Irx6	8	92559483	92559483	+	Utr5	A	A	1
335	NM_009918	Itga3	11	95088640	95088640	+	Intronic	A	A	1
336	NM_009918	Itgb6	2	60796535	60796535	+	Upstream	A	A	1
337	NM_009918	Itpripl2	7	118500923	118500923	+	Intergenic	A	A	1
338	NM_010111	Jazf1	6	53132154	53132154	-	Intergenic	A	A	1
339	NM_010111	Kat2b	17	53594650	53594650	-	Intergenic	A	A	1
340	NM_010111	Kcna10	3	107194574	107194574	-	Intergenic	A	A	1
341	NM_010131	Kcng3	17	83629578	83629578	-	Intergenic	A	A	1
342	NM_010140	Kcnj3	2	55569451	55569451	-	Intergenic	A	A	1
343	NM_010146	Kcnj3	2	55569491	55569491	-	Intergenic	A	A	1
344	NM_010151	Kcnj9	1	172324374	172324374	-	Intergenic	A	A	1
345	NM_010162	Kcnk9	15	72513420	72513420	-	Intergenic	A	A	1
346	NM_010166	Kcnk9	15	72406297	72406297	+	Intergenic	A	A	1
347	NM_010181	Kcnn2	18	45590054	45590054	+	Intergenic	A	A	1
348	NM_010225	Kcnn3	3	89500798	89500798	-	Intergenic	A	A	1
349	NM_010252	Kcnn3	3	89500777	89500777	-	Intergenic	A	A	1
350	NM_010274	Kctd8	5	68719995	68719995	-	Intergenic	A	A	1
351	NM_010281	Kctd8	5	68814221	68814221	+	Intergenic	A	A	1
352	NM_010380	Kif2b	11	92325785	92325785	+	Intergenic	A	A	1
353	NM_010408	Kif2b	11	92079967	92079967	-	Intergenic	A	A	1
354	NM_010445	Klf5	14	99270029	99270029	+	Intronic	A	A	1
355	NM_010462	Klf7	1	64088986	64088986	+	Intronic	A	A	1
356	NM_010518	Klhl31	9	77595859	77595859	+	Intronic	A	A	1
357	NM_010548	Kpnb1	11	97179688	97179688	+	Intronic	A	A	1
358	NM_010573	Krt4	15	101922037	101922037	-	Intronic	A	A	1
359	NM_010683	L3mbtl4	17	68304121	68304121	-	Intronic	A	A	1
360	NM_010683	Lage3	X	74351097	74351097	+	Intronic	A	A	1
361	NM_010700	Lair1	7	4067875	4067875	-	Intronic	A	A	1
362	NM_010700	Lamc1	1	153308940	153308940	+	Intronic	A	A	1
363	NM_010763	Lamc1	1	153308985	153308985	+	Intronic	A	A	1
364	NM_010776	Lbp	2	158316890	158316890	-	Intronic	A	A	1
365	NM_010895	Ldlr	9	21740684	21740684	+	Intronic	A	A	1
366	NM_010916	Ldlr	9	21740645	21740645	+	Intronic	A	A	1
367	NM_010920	Ldoc1	X	61710000	61710000	+	Intronic	A	A	1
368	NM_010924	Lef1	3	131173774	131173774	+	Intronic	A	A	1
369	NM_010938	Lef1	3	131135269	131135269	+	Intronic	A	A	1
370	NM_010952	Lep	6	29071903	29071903	+	Intergenic	A	A	1
371	NM_010954	Leprotl1	8	34134572	34134572	+	Exonic	A	A	1
372	NM_010959	Lig1	7	13262443	13262443	-	Ncrna_Intronic	A	A	1
373	NM_011001	Lima1	15	99819657	99819657	-	Exonic	A	A	1
374	NM_011010	Lipf	19	33891867	33891867	+	Exonic	A	A	1
375	NM_011021	Lipf	19	33891865	33891865	+	Exonic	A	A	1
376	NM_011084	Lipt2	7	100149948	100149948	-	Intergenic	A	A	1
377	NM_011084	Lipt2	7	100149989	100149989	-	Intergenic	A	A	1
378	NM_011084	Loxl4	19	42569636	42569636	+	Intronic	A	A	1
379	NM_011084	Lrfn2	17	49015525	49015525	+	Intronic	A	A	1
380	NM_011084	Lrfn2	17	48962043	48962043	-	Intronic	A	A	1
381	NM_011174	Lrfn2	17	49015547	49015547	+	Intronic	A	A	1
382	NM_011182	Lrp2	2	69613706	69613706	-	Intronic	A	A	1
383	NM_011196	Lrp2bp	8	46011071	46011071	+	Intronic	A	A	1
384	NM_011202	Lrrc17	5	21555785	21555785	-	Intronic	A	A	1
385	NM_011202	Lrrtm3	10	64297852	64297852	+	Intronic	A	A	1
386	NM_011216	Lrtm2	6	119321873	119321873	-	Intronic	A	A	1
387	NM_011261	Lsm1	8	25789071	25789071	+	Intronic	A	A	1
388	NM_011263	Lyg2	1	37926656	37926656	-	Intronic	A	A	1
389	NM_011313	Magea10	X	72389574	72389574	+	Intronic	A	A	1
390	NM_011348	Magea13	X	58872801	58872801	+	Intronic	A	A	1
391	NM_011384	Magohb	6	131293609	131293609	-	Intronic	A	A	1
392	NM_011443	Man1a2	3	100692250	100692250	+	Intronic	A	A	1
393	NM_011446	Map3k13	16	21905243	21905243	-	Intronic	A	A	1
394	NM_011447	Marveld3	8	109945777	109945777	-	Intronic	A	A	1
395	NM_011455	Masp1	16	23520149	23520149	+	Intronic	A	A	1
396	NM_011489	Mavs	2	131234654	131234654	+	Intronic	A	A	1
397	NM_011581	Mbl2	19	30310596	30310596	-	Intronic	A	A	1
398	NM_011650	Mcemp1	8	3661339	3661339	+	Intronic	A	A	1
399	NM_011702	Mcm3	1	20817303	20817303	-	Intronic	A	A	1
400	NM_011738	Mcu	10	59636414	59636414	+	Intronic	A	A	1
401	NM_011746	Mdga2	12	67785540	67785540	-	Intronic	A	A	1
402	NM_011779	Med23	10	24870726	24870726	-	Intronic	A	A	1
403	NM_011789	Med28	5	45544477	45544477	+	Intronic	A	A	1
404	NM_011800	Megf10	18	57094629	57094629	-	Intronic	A	A	1
405	NM_011800	Mep1b	18	21061922	21061922	+	Exonic	A	A	1
406	NM_011817	Mep1b	18	21061914	21061914	+	Exonic	A	A	1
407	NM_011817	Mettl21a	1	64600617	64600617	-	Exonic	A	A	1
408	NM_011856	Mettl21c	1	44005787	44005787	-	Exonic	A	A	1
409	NM_011856	Mettl7a2	15	100352560	100352560	-	Exonic	A	A	1
410	NM_011894	Mgat4c	10	101515619	101515619	-	Intergenic	A	A	1
411	NM_011923	Mgp	6	136884113	136884113	-	Intronic	A	A	1
412	NM_011990	Mid1ip1	X	10702259	10702259	+	Intergenic	A	A	1
413	NM_013485	Mid1ip1	X	10702211	10702211	+	Intergenic	A	A	1
414	NM_013486	Mkrn3	7	62420699	62420699	-	Intronic	A	A	1
415	NM_013515	Mkx	18	6967626	6967626	+	Exonic	A	A	1
416	NM_013540	Mmp16	4	18303577	18303577	-	Exonic	A	A	1
417	NM_013553	Mmp1b	9	7397303	7397303	-	Exonic	A	A	1
418	NM_013553	Mocos	18	24663826	24663826	-	Exonic	A	A	1
419	NM_013733	Mon1b	8	113577743	113577743	-	Exonic	A	A	1
420	NM_013744	Mon2	10	123089911	123089911	+	Exonic	A	A	1
421	NM_013777	Mos	4	3874678	3874678	-	Exonic	A	A	1
422	NM_013777	Mrc2	11	105317220	105317220	+	Exonic	A	A	1
423	NM_013778	Mreg	1	72222253	72222253	-	Exonic	A	A	1
424	NM_013800	Mrgprb4	7	48249846	48249846	-	Exonic	A	A	1
425	NM_013800	Mrln	10	70163808	70163808	-	Exonic	A	A	1
426	NM_013800	Mrpl3	9	104823986	104823986	+	Exonic	A	A	1
427	NM_013821	Mrpl3	9	105033170	105033170	-	Exonic	A	A	1
428	NM_013833	Msh2	17	87657719	87657719	+	Exonic	A	A	1
429	NM_013833	Mtarc1	1	184788535	184788535	-	Exonic	A	A	1
430	NM_013861	Mtnr1b	9	15969763	15969763	+	Exonic	A	A	1
431	NM_013907	Mtss1	15	59078237	59078237	-	Exonic	A	A	1
432	NM_013920	Mtx2	2	74915725	74915725	-	Exonic	A	A	1
433	NM_013920	Mtx2	2	74915751	74915751	-	Exonic	A	A	1
434	NM_013920	Myo3a	2	22200928	22200928	+	Exonic	A	A	1
435	NM_013920	Myrfl	10	116894853	116894853	+	Exonic	A	A	1
436	NM_013923	Myzap	9	71680523	71680523	-	Exonic	A	A	1
437	NM_013923	N6amt1	16	87319620	87319620	-	Exonic	A	A	1
438	NM_016789	N6amt1	16	87319647	87319647	-	Exonic	A	A	1
439	NM_016804	Acat3	1	11281237	11281237	+	Upstream	A	A	1
440	NM_016804	Ackr3	1	11305071	11305071	-	Intronic	A	A	1
441	NM_016854	Ackr3	2	145588959	145588959	-	Intronic	A	A	1
442	NM_016968	Acot11	2	37289723	37289723	+	Upstream	A	A	1
443	NM_017375	Actb	X	150306164	150306164	-	Intronic	A	A	1
444	NM_017396	Actb	5	109331362	109331362	-	Intronic	A	A	1
445	NM_017399	Actr3	7	86012553	86012553	+	Intergenic	A	A	1
446	NM_017465	Actrt2	8	58283726	58283726	+	Intergenic	A	A	1
447	NM_017465	Acyp2	6	133554477	133554477	+	Intronic	A	A	1
448	NM_018780	Acyp2	X	55496851	55496851	-	Intronic	A	A	1
449	NM_018826	Acyp2	X	55623579	55623579	+	Intronic	A	A	1
450	NM_019404	Adam6a	7	31241703	31241703	-	Intronic	A	A	1
451	NM_019413	Adcy8	2	113017443	113017443	-	Intronic	A	A	1
452	NM_019475	Adgra3	2	78213825	78213825	-	Intronic	A	A	1
453	NM_019482	Adgrb3	15	91835139	91835139	+	Intergenic	A	A	1
454	NM_019580	Adgrf5	15	91835144	91835144	+	Intergenic	A	A	1
455	NM_019667	Adgrl3	2	174291419	174291419	-	Intronic	A	A	1
456	NM_019667	Adgrl3	14	89685919	89685919	+	Intronic	A	A	1
457	NM_019685	Adipoq	15	72739349	72739349	-	Intronic	A	A	1
458	NM_019686	Adipor2	4	138827755	138827755	-	Exonic	A	A	1
459	NM_019704	Adprm	2	174328391	174328391	-	Intergenic	A	A	1
460	NM_019724	Adra1b	11	79627087	79627087	+	Utr6	A	A	1
461	NM_019733	Aff3	14	48245188	48245188	+	Upstream	A	A	1
462	NM_019735	Agpat2	8	40999553	40999553	-	Intergenic	A	A	1
463	NM_019737	AI467606	8	41004700	41004700	+	Utr6	A	A	1
464	NM_019861	Ajap1	1	182317280	182317280	+	Intronic	A	A	1
465	NM_019998	Akap6	2	105082472	105082472	-	Intronic	A	A	1
466	NM_019998	Akr1c12	2	105113437	105113437	-	Intergenic	A	A	1
467	NM_020010	Akr1c12	14	84638756	84638756	+	Intergenic	A	A	1
468	NM_020021	Akr1c13	4	125920322	125920322	+	Intronic	A	A	1
469	NM_020256	Aldh1a3	13	83724479	83724479	+	Intronic	A	A	1
470	NM_020265	Aldh2	19	29492034	29492034	-	Utr6	A	A	1
471	NM_020492	Aldoart1	12	5397561	5397561	-	Intergenic	A	A	1
472	NM_020504	Alg2	6	50567318	50567318	-	Intergenic	A	A	1
473	NM_020569	Alg2	6	50567360	50567360	-	Intergenic	A	A	1
474	NM_020578	Alpk1	7	46968651	46968651	+	Exonic	A	A	1
475	NM_021332	Angpt2	8	93887617	93887617	-	Intergenic	A	A	1
476	NM_021380	Angptl2	1	63996026	63996026	+	Intergenic	A	A	1
477	NM_021477	Ankrd35	17	9169872	9169872	-	Intronic	A	A	1
478	NM_021477	Ankrd7	5	37818348	37818348	+	Intronic	A	A	1
479	NM_021879	Antxr2	19	27499587	27499587	-	Ncrna_Exonic	A	A	1
480	NM_022018	Apc2	9	3137666	3137666	-	Intergenic	A	A	1
481	NM_022027	Apip	15	4085935	4085935	+	Intergenic	A	A	1
482	NM_022324	Aplp1	5	148701827	148701827	-	Intronic	A	A	1
483	NM_022324	Apoa1	15	96169891	96169891	-	Exonic	A	A	1
484	NM_022324	Aqp11	15	96169950	96169950	-	Intronic	A	A	1
485	NM_022324	Aqp12	3	123552446	123552446	-	Intronic	A	A	1
486	NM_022422	Arl4a	9	49536941	49536941	+	Exonic	A	A	1
487	NM_022422	Arx	10	122939960	122939960	+	Exonic	A	A	1
488	NM_022814	Arx	13	83738732	83738732	+	Exonic	A	A	1
489	NM_023063	Asb9	13	83738742	83738742	+	Intronic	A	A	1
490	NM_023175	Ascl2	13	83738766	83738766	+	Intergenic	A	A	1
491	NM_023380	Ascl2	9	89787725	89787725	+	Intergenic	A	A	1
492	NM_023449	Atf7ip2	1	162243873	162243873	+	Intronic	A	A	1
493	NM_023476	Atl2	15	82193671	82193671	-	Exonic	A	A	1
494	NM_023635	Atoh1	9	112147562	112147562	+	Intergenic	A	A	1
495	NM_023671	Atoh1	6	52229424	52229424	+	Intergenic	A	A	1
496	NM_023774	Atp23	16	74160881	74160881	-	Intronic	A	A	1
497	NM_023792	Atp2c1	2	14295789	14295789	-	Intergenic	A	A	1
498	NM_023887	Atp5o	11	120197477	120197477	+	Exonic	A	A	1
499	NM_024209	Atp6ap2	X	61049387	61049387	-	Intergenic	A	A	1
500	NM_024209	Atp6v1g3	12	74283726	74283726	-	Exonic	A	A	1
501	NM_024219	Atxn3	1	33688493	33688493	-	Intronic	A	A	1
502	NM_024219	Akr1c12	8	65351542	65351542	+	Intergenic	A	A	1
503	NM_024237	Aym1	17	49335148	49335148	+	Intronic	A	A	1
504	NM_024237	B3galt5	2	39138471	39138471	+	Intergenic	A	A	1
505	NM_025295	B4galt6	10	43602762	43602762	+	Ncrna_Intronic	A	A	1
506	NM_025410	Barx2	11	82666724	82666724	-	Ncrna_Intronic	A	A	1
507	NM_025510	Barx2	8	113029648	113029648	+	Ncrna_Intronic	A	A	1
508	NM_025537	Barx2	8	28165947	28165947	-	Ncrna_Intronic	A	A	1
509	NM_025564	Bcas1	X	110386797	110386797	-	Intronic	A	A	1
510	NM_025565	Bcl9	7	145165790	145165790	+	Exonic	A	A	1
511	NM_025590	Bcl9l	7	145159512	145159512	+	Intronic	A	A	1
512	NM_025599	Bdnf	2	106003733	106003733	-	Intronic	A	A	1
513	NM_025652	Bpgm	5	83010689	83010689	-	Exonic	A	A	1
514	NM_025652	Brinp2	17	70883458	70883458	+	Intronic	A	A	1
515	NM_025652	Bscl2	3	34635268	34635268	-	Intergenic	A	A	1
516	NM_025696	Bsph1	9	8241479	8241479	-	Exonic	A	A	1
517	NM_025751	Btbd35f23	11	119425444	119425444	+	Intronic	A	A	1
518	NM_025751	Btd	5	30173273	30173273	+	Exonic	A	A	1
519	NM_025783	Btg3	5	30173239	30173239	+	Intergenic	A	A	1
520	NM_025835	C1ql2	7	29090391	29090391	+	Intergenic	A	A	1
521	NM_025860	C2cd4a	1	184820319	184820319	+	Exonic	A	A	1
522	NM_025866	C9	12	112417041	112417041	+	Intergenic	A	A	1
523	NM_025895	Cacna2d4	13	70232407	70232407	+	Intergenic	A	A	1
524	NM_025964	Camk1g	13	70232419	70232419	+	Intergenic	A	A	1
525	NM_026010	Casp12	7	6843115	6843115	-	Intronic	A	A	1
526	NM_026010	Ccdc167	11	120001330	120001330	-	Intergenic	A	A	1
527	NM_026032	Ccdc178	11	120001363	120001363	+	Ncrna_Intronic	A	A	1
528	NM_026212	Ccdc181	4	10853854	10853854	+	Intergenic	A	A	1
529	NM_026260	Ccdc30	4	10853809	10853809	+	Ncrna_Intronic	A	A	1
530	NM_026268	Ccdc73	X	88824528	88824528	+	Intergenic	A	A	1
531	NM_026278	Cd2	10	52558908	52558908	-	Intergenic	A	A	1
532	NM_026293	Cd5l	1	55449340	55449340	+	Intergenic	A	A	1
533	NM_026293	Cd79b	1	136741672	136741672	-	Intronic	A	A	1
534	NM_026333	Cd83	1	100842701	100842701	-	Exonic	A	A	1
535	NM_026334	Cdca7	5	54190593	54190593	-	Ncrna_Intronic	A	A	1
536	NM_026334	Cdcp3	5	127339439	127339439	+	Exonic	A	A	1
537	NM_026393	Cdh18	5	127282452	127282452	+	Intergenic	A	A	1
538	NM_026393	Cdh18	6	13396686	13396686	-	Intergenic	A	A	1
539	NM_026393	Cdh20	X	53056816	53056816	+	Intergenic	A	A	1
540	NM_026405	Cdh20	1	194791873	194791873	+	Intergenic	A	A	1
541	NM_026417	Cdk8	11	88472910	88472910	-	Intergenic	A	A	1
542	NM_026433	Cdkl2	4	44502462	44502462	+	Intergenic	A	A	1
543	NM_026436	Cdkn2b	4	44514289	44514289	+	Ncrna_Intronic	A	A	1
544	NM_026455	Cebpd	4	44502492	44502492	+	Intronic	A	A	1
545	NM_026469	Cela1	4	44633823	44633823	-	Exonic	A	A	1
546	NM_026472	Cemip	4	40850601	40850601	+	Intronic	A	A	1
547	NM_026524	Cenpc1	6	32339405	32339405	+	Intronic	A	A	1
548	NM_026524	Cep104	6	78938661	78938661	-	Intergenic	A	A	1
549	NM_026528	Cfl2	2	168979136	168979136	+	Ncrna_Exonic	A	A	1
550	NM_026609	Cgnl1	2	6195767	6195767	+	Intronic	A	A	1
551	NM_026743	Chaf1a	15	84736628	84736628	-	Intergenic	A	A	1
552	NM_026763	Chd1	2	143616944	143616944	-	Intergenic	A	A	1
553	NM_026775	Chd1	2	143661095	143661095	-	Intergenic	A	A	1
554	NM_026779	Chit1	2	158568129	158568129	-	Intergenic	A	A	1
555	NM_026782	Chmp3	15	85177783	85177783	+	Exonic	A	A	1
556	NM_026841	Chmp5	15	85173997	85173997	+	Exonic	A	A	1
557	NM_026858	Chp2	15	85177769	85177769	+	Intergenic	A	A	1
558	NM_026860	Chrm2	15	85177775	85177775	+	Ncrna_Intronic	A	A	1
559	NM_026950	Chrna7	19	58353700	58353700	+	Intergenic	A	A	1
560	NM_026985	Chrnb3	1	72022271	72022271	+	Intergenic	A	A	1
561	NM_027027	Chsy3	1	94883069	94883069	-	Ncrna_Exonic	A	A	1
562	NM_027050	Chsy3	16	70596396	70596396	+	Ncrna_Exonic	A	A	1
563	NM_027050	Cib2	2	72695366	72695366	-	Ncrna_Intronic	A	A	1
564	NM_027050	Cldn13	6	144649131	144649131	+	Ncrna_Intronic	A	A	1
565	NM_027050	Cldn17	6	144704420	144704420	+	Intergenic	A	A	1
566	NM_027056	Cldn22	6	144658040	144658040	-	Intergenic	A	A	1
567	NM_027181	Cldn22	18	66551653	66551653	-	Intergenic	A	A	1
568	NM_027244	Cldn34c1	2	93403309	93403309	-	Intergenic	A	A	1
569	NM_027301	Cldn34c2	3	58162316	58162316	-	Ncrna_Exonic	A	A	1
570	NM_027363	Cln5	3	155896283	155896283	-	Ncrna_Exonic	A	A	1
571	NM_027438	Clns1a	3	73140054	73140054	+	Ncrna_Exonic	A	A	1
572	NM_027439	Clp1	16	59446784	59446784	-	Intronic	A	A	1
573	NM_027452	Cmss1	3	149262297	149262297	-	Intronic	A	A	1
574	NM_027452	Cnga3	3	45491557	45491557	-	Intronic	A	A	1
575	NM_027452	Cnga3	1	141683507	141683507	-	Intronic	A	A	1
576	NM_027616	Cnga3	2	52217971	52217971	-	Intronic	A	A	1
577	NM_027622	Cnga3	2	43931223	43931223	+	Intronic	A	A	1
578	NM_027759	Cnrip1	14	104926823	104926823	-	Intronic	A	A	1
579	NM_027784	Cntnap4	2	75424575	75424575	+	Intronic	A	A	1
580	NM_027808	Col6a4	2	75424594	75424594	+	Intronic	A	A	1
581	NM_027817	Coro1c	2	75425767	75425767	+	Intronic	A	A	1
582	NM_027873	Cpa6	2	75424581	75424581	+	Intronic	A	A	1
583	NM_027974	Cpxcr1	2	51228199	51228199	+	Intronic	A	A	1
584	NM_027992	Crhr2	4	7539096	7539096	+	Intronic	A	A	1
585	NM_027999	Csmd3	4	7490298	7490298	+	Intronic	A	A	1
586	NM_028033	Cspg5	4	7539116	7539116	+	Intergenic	A	A	1
587	NM_028052	Ctnna3	4	26609523	26609523	+	Intergenic	A	A	1
588	NM_028235	Ctr9	4	52731776	52731776	-	Intergenic	A	A	1
589	NM_028339	Ctsf	5	118944220	118944220	+	Intergenic	A	A	1
590	NM_028513	Cxcr2	9	45534768	45534768	-	Intronic	A	A	1
591	NM_028547	Cxcr3	9	45540477	45540477	+	Intronic	A	A	1
592	NM_028547	Cyp2ab1	3	35561765	35561765	+	Intronic	A	A	1
593	NM_028654	Cyp3a41a	3	159205360	159205360	+	Intronic	A	A	1
594	NM_028667	Cyp3a41a	3	12331159	12331159	+	Intronic	A	A	1
595	NM_028667	Cyp51	3	84352997	84352997	+	Exonic	A	A	1
596	NM_028762	Cypt14	9	13147859	13147859	+	Exonic	A	A	1
597	NM_028878	Cyth3	6	26000714	26000714	+	Exonic	A	A	1
598	NM_028905	D1Pas1	12	73548515	73548515	+	Exonic	A	A	1
599	NM_028965	D3Ertd751e	15	69934956	69934956	-	Exonic	A	A	1
600	NM_028965	D3Ertd751e	12	56439081	56439081	-	Exonic	A	A	1
601	NM_028977	D430041D05Rik	13	107458846	107458846	-	Exonic	A	A	1
602	NM_029070	D430041D05Rik	13	107458882	107458882	-	Exonic	A	A	1
603	NM_029115	Dact3	17	83035787	83035787	+	Exonic	A	A	1
604	NM_029297	Dad1	17	51994679	51994679	+	Exonic	A	A	1
605	NM_029314	Dbx1	11	45007187	45007187	+	Exonic	A	A	1
606	NM_029344	Dbx2	11	45008109	45008109	-	Exonic	A	A	1
607	NM_029344	Dcc	11	44943538	44943538	+	Exonic	A	A	1
608	NM_029344	Dcc	14	103682109	103682109	-	Exonic	A	A	1
609	NM_029383	Dcc	1	51323734	51323734	-	Exonic	A	A	1
610	NM_029383	Ddx18	13	47916777	47916777	-	Exonic	A	A	1
611	NM_029453	Ddx46	3	45238142	45238142	+	Exonic	A	A	1
612	NM_029555	Defb43	3	43637246	43637246	-	Exonic	A	A	1
613	NM_029595	Dkk2	3	43659195	43659195	-	Exonic	A	A	1
614	NM_029608	Dlgap2	15	31027908	31027908	-	Exonic	A	A	1
615	NM_029705	Dlgap3	3	4797113	4797113	+	Exonic	A	A	1
616	NM_029814	Dna2	9	98827101	98827101	+	Exonic	A	A	1
617	NM_029815	Dnai1	10	68325469	68325469	-	Exonic	A	A	1
618	NM_029861	Dnai1	3	111067157	111067157	-	Exonic	A	A	1
619	NM_029921	Dpp6	3	112422320	112422320	-	Exonic	A	A	1
620	NM_029933	Dsel	18	18299684	18299684	+	Exonic	A	A	1
621	NM_030166	Dtnb	X	13243395	13243395	+	Exonic	A	A	1
622	NM_030188	Dusp6	17	10336175	10336175	-	Exonic	A	A	1
623	NM_030219	Dynlrb2	6	87702372	87702372	-	Exonic	A	A	1
624	NM_030256	Ect2	2	32749490	32749490	+	Exonic	A	A	1
625	NM_030610	Eef1aknmt	8	71008554	71008554	-	Exonic	A	A	1
626	NM_030709	Efhc1	5	48492226	48492226	-	Exonic	A	A	1
627	NM_030727	Efnb2	13	113507776	113507776	-	Exonic	A	A	1
628	NM_030728	Efnb2	3	79248409	79248409	+	Exonic	A	A	1
629	NM_030735	Efnb2	15	46109007	46109007	-	Exonic	A	A	1
630	NM_030750	Ehd3	4	154613968	154613968	-	Exonic	A	A	1
631	NM_030750	Elmo1	3	128152776	128152776	-	Exonic	A	A	1
632	NM_031261	Elovl2	3	128235689	128235689	+	Exonic	A	A	1
633	NM_032007	Elovl3	6	143639176	143639176	+	Exonic	A	A	1
634	NM_033077	Emp1	6	143639214	143639214	+	Utr5	A	A	1
635	NM_033522	Emx1	14	115646453	115646453	-	Utr5	A	A	1
636	NM_033563	Enox1	17	11913193	11913193	+	Utr5	A	A	1
637	NM_033593	Epha3	14	45552614	45552614	-	Utr5	A	A	1
638	NM_033612	Ephb1	15	47029267	47029267	-	Utr5	A	A	1
639	NM_053008	Ephb4	1	55968703	55968703	-	Utr5	A	A	1
640	NM_053077	Epm2a	10	21755702	21755702	+	Utr5	A	A	1
641	NM_053080	Erg	11	25586649	25586649	+	Utr5	A	A	1
642	NM_053100	Etf1	8	9117879	9117879	+	Utr5	A	A	1
643	NM_053126	Etnk2	5	74933507	74933507	-	Utr5	A	A	1
644	NM_053130	Etnppl	12	27153544	27153544	+	Utr5	A	A	1
645	NM_053159	Ext1	16	30030066	30030066	-	Utr5	A	A	1
646	NM_053159	Eya3	7	137243613	137243613	-	Utr5	A	A	1
647	NM_053166	Fabp1	1	132723362	132723362	+	Utr5	A	A	1
648	NM_053205	Fads1	8	26899228	26899228	+	Utr5	A	A	1
649	NM_053205	Fam163a	2	118337302	118337302	-	Utr5	A	A	1
650	NM_053229	Fam209	16	50107513	50107513	-	Utr5	A	A	1
651	NM_053262	Fam32a	14	40155385	40155385	+	Utr5	A	A	1
652	NM_054055	Fbln7	12	118432891	118432891	-	Intronic	A	A	1
653	NM_054055	Fbln7	14	48009020	48009020	+	Intronic	A	A	1
654	NM_054087	Fbn2	11	6828458	6828458	-	Intronic	A	A	1
655	NM_080288	Fbxw24	11	6834443	6834443	+	Intronic	A	A	0.999999
656	NM_080465	Fbxw4	11	85977861	85977861	-	Intronic	A	A	0.999999
657	NM_080466	Fem1al	13	56371971	56371971	-	Intronic	A	A	0.999999
658	NM_080466	Ferd3l	8	50574848	50574848	-	Intronic	A	A	0.999999
659	NM_080793	Fermt2	13	52570692	52570692	-	Intronic	A	A	0.999999
660	NM_130457	Fgf20	14	74979144	74979144	+	Intronic	A	A	0.999999
661	NM_133184	Foxb2	14	74979075	74979075	+	Intronic	A	A	0.999999
662	NM_133364	Foxc1	5	119609288	119609288	+	Intronic	A	A	0.999999
663	NM_133738	Foxf2	6	146683592	146683592	-	Intergenic	A	A	0.999999
664	NM_133739	Foxi3	9	95854482	95854482	+	Intergenic	A	A	0.999999
665	NM_133840	Foxl1	18	42803641	42803641	+	Intergenic	A	A	0.999999
666	NM_133911	Foxl1	5	149793955	149793955	+	Intergenic	A	A	0.999999
667	NM_133993	Foxn2	5	149811714	149811714	-	Intergenic	A	A	0.999999
668	NM_134096	Foxp2	2	72825329	72825329	+	Intergenic	A	A	0.999999
669	NM_134114	Fry	8	110497657	110497657	+	Intergenic	A	A	0.999999
670	NM_134187	Fsip1	8	110478551	110478551	-	Intergenic	A	A	0.999999
671	NM_134195	Fthl17e	14	117891848	117891848	-	Intergenic	A	A	0.999999
672	NM_134195	Gabrg1	1	82203843	82203843	+	Intergenic	A	A	0.999999
673	NM_134200	Gadd45g	1	82203870	82203870	+	Intergenic	A	A	0.999999
674	NM_134248	Gadd45g	1	82203958	82203958	-	Intergenic	A	A	0.999999
675	NM_138597	Galnt13	16	22608822	22608822	+	Intergenic	A	A	0.999999
676	NM_138742	Galnt15	13	28671485	28671485	+	Intergenic	A	A	0.999999
677	NM_138751	Galnt17	6	102934544	102934544	-	Intergenic	A	A	0.999999
678	NM_139146	Galr1	X	52332010	52332010	-	Intronic	A	A	0.999999
679	NM_144512	Gata4	X	52332028	52332028	-	Intronic	A	A	0.999999
680	NM_144520	Gc	15	87734148	87734148	-	Ncrna_Intronic	A	A	0.999999
681	NM_144523	Gcnt1	15	87734200	87734200	-	Ncrna_Intronic	A	A	0.999999
682	NM_144800	Gcnt2	8	111430835	111430835	-	Ncrna_Intronic	A	A	0.999999
683	NM_144817	Gde1	19	44812759	44812759	-	Exonic	A	A	0.999999
684	NM_144866	Gdnf	17	64402084	64402084	-	Exonic	A	A	0.999999
685	NM_144877	Ggh	5	147278426	147278426	-	Exonic	A	A	0.999999
686	NM_144888	Gkn3	14	62887559	62887559	+	Exonic	A	A	0.999998
687	NM_144955	Glp1r	1	34103959	34103959	-	Exonic	A	A	0.999998
688	NM_145218	Glra1	14	54642931	54642931	-	Exonic	A	A	0.999998
689	NM_145630	Gm12169	15	80646273	80646273	+	Intergenic	A	A	0.999998
690	NM_145712	Gm1322	15	80653345	80653345	-	Intergenic	A	A	0.999998
691	NM_146054	Gm1322	2	114119659	114119659	+	Intergenic	A	A	0.999998
692	NM_146068	Gm21671	2	114119649	114119649	+	Exonic	A	A	0.999998
693	NM_146094	Gm4791	5	115661511	115661511	+	Exonic	A	A	0.999998
694	NM_146280	Gm4894	7	25206165	25206165	-	Exonic	A	A	0.999998
695	NM_146456	Gm572	9	45261142	45261142	+	Intergenic	A	A	0.999998
696	NM_146567	Gm5897	X	135750277	135750277	-	Upstream	A	A	0.999998
697	NM_146606	Gm5934	6	38520364	38520364	-	Upstream	A	A	0.999998
698	NM_146671	Gm6588	17	27076364	27076364	+	Upstream	A	A	0.999998
699	NM_146672	Gm826	19	55192555	55192555	-	Upstream	A	A	0.999998
700	NM_146860	Gmnc	11	96203481	96203481	-	Upstream	A	A	0.999998
701	NM_146947	Gnat3	3	153110620	153110620	-	Ncrna_Intronic	A	A	0.999998
702	NM_146958	Gnat3	2	147188749	147188749	-	Ncrna_Intronic	A	A	0.999998
703	NM_148413	Gng13	1	150176875	150176875	+	Ncrna_Intronic	A	A	0.999997
704	NM_152803	Gng13	13	97470056	97470056	+	Ncrna_Intronic	A	A	0.999997
705	NM_153102	Gpc5	6	52072791	52072791	+	Ncrna_Intronic	A	A	0.999997
706	NM_153123	Gpd2	6	52285815	52285815	-	Ncrna_Intronic	A	A	0.999997
707	NM_153135	Grap	3	99025786	99025786	-	Intronic	A	A	0.999997
708	NM_153151	Grhpr	3	55158645	55158645	-	Intronic	A	A	0.999997
709	NM_153156	Gria2	2	166955106	166955106	-	Exonic	A	A	0.999997
710	NM_153169	Grin2a	2	166948783	166948783	+	Intergenic	A	A	0.999997
711	NM_153395	Grin3a	6	89162329	89162329	+	Intergenic	A	A	0.999997
712	NM_153512	Grip1	18	82838865	82838865	+	Intergenic	A	A	0.999997
713	NM_153529	Gstk1	18	82838873	82838873	+	Intergenic	A	A	0.999996
714	NM_153599	Gtf3a	6	138495674	138495674	-	Intergenic	A	A	0.999996
715	NM_153786	Gtf3a	6	135623099	135623099	+	Intergenic	A	A	0.999996
716	NM_153801	Gtf3a	6	135636803	135636803	-	Intergenic	A	A	0.999996
717	NM_172015	H2ab3	12	93337054	93337054	+	Intergenic	A	A	0.999996
718	NM_172203	H2ab3	3	153325837	153325837	-	Intergenic	A	A	0.999996
719	NM_172306	H2-D1	3	69159730	69159730	+	Intergenic	A	A	0.999996
720	NM_172437	H2-M5	13	58146360	58146360	+	Intergenic	A	A	0.999996
721	NM_172444	H2-M5	4	131025892	131025892	-	Intergenic	A	A	0.999996
722	NM_172444	H2-M5	3	120869051	120869051	-	Intergenic	A	A	0.999996
723	NM_172586	Haus5	4	128359353	128359353	-	Intergenic	A	A	0.999996
724	NM_172588	Havcr1	4	128359348	128359348	-	Intergenic	A	A	0.999996
725	NM_172608	Hax1	7	138497267	138497267	+	Intronic	A	A	0.999996
726	NM_172675	Hcn1	7	67220146	67220146	+	Intronic	A	A	0.999996
727	NM_172788	Hipk3	7	126230119	126230119	-	Intronic	A	A	0.999995
728	NM_172798	Hmx1	11	23181551	23181551	+	Intronic	A	A	0.999995
729	NM_172798	Hnf1b	14	33812170	33812170	+	Intronic	A	A	0.999995
730	NM_172800	Hnf4g	16	72240031	72240031	+	Intronic	A	A	0.999995
731	NM_172815	Hnf4g	9	50191383	50191383	-	Intronic	A	A	0.999995
732	NM_172821	Hnf4g	9	50023947	50023947	+	Intronic	A	A	0.999995
733	NM_172885	Hnf4g	8	87691468	87691468	-	Intronic	A	A	0.999995
734	NM_172887	Hoxc10	14	46670584	46670584	+	Intronic	A	A	0.999995
735	NM_172901	Hoxc4	5	45378425	45378425	-	Intronic	A	A	0.999994
736	NM_172910	Hoxc4	2	169880477	169880477	-	Intronic	A	A	0.999994
737	NM_172925	Hpse	2	169999543	169999543	-	Intergenic	A	A	0.999994
738	NM_173030	Hs3st3a1	8	99422438	99422438	+	Intergenic	A	A	0.999994
739	NM_173212	Hs3st4	6	89064843	89064843	-	Intergenic	A	A	0.999994
740	NM_173403	Hsbp1	12	12685224	12685224	+	Intergenic	A	A	0.999994
741	NM_173406	Hsbp1	11	75767411	75767411	-	Intergenic	A	A	0.999994
742	NM_173435	Hsd17b11	X	63403342	63403342	+	Intergenic	A	A	0.999994
743	NM_174885	Hsd3b6	X	62677918	62677918	-	Intergenic	A	A	0.999994
744	NM_175105	Hspa12a	16	55951541	55951541	+	Intergenic	A	A	0.999994
745	NM_175138	Hspa12a	16	55951554	55951554	+	Intergenic	A	A	0.999994
746	NM_175138	Iars	16	55951608	55951608	+	Intergenic	A	A	0.999994
747	NM_175166	Igfbp5	17	66336036	66336036	-	Intergenic	A	A	0.999994
748	NM_175175	Igfl3	17	66313850	66313850	+	Intergenic	A	A	0.999993
749	NM_175246	Il10	8	71523826	71523826	+	Intergenic	A	A	0.999993
750	NM_175259	Il20	X	16001418	16001418	+	Intergenic	A	A	0.999993
751	NM_175367	Iqcm	X	16001411	16001411	+	Intergenic	A	A	0.999993
752	NM_175432	Iqschfp	1	14504232	14504232	+	Intergenic	A	A	0.999992
753	NM_175443	Iqsec3	1	15450742	15450742	-	Intergenic	A	A	0.999992
754	NM_175460	Iqsec3	1	71133560	71133560	-	Intergenic	A	A	0.999992
755	NM_175499	Irf8	1	40410534	40410534	-	Intronic	A	A	0.999992
756	NM_175500	Irf8	1	74532415	74532415	+	Intronic	A	A	0.999992
757	NM_175519	Irs2	1	25423466	25423466	+	Utr5	A	A	0.999992
758	NM_175519	Irx1	1	57654331	57654331	+	Ncrna_Intronic	A	A	0.999992
759	NM_175642	Irx5	1	57757914	57757914	+	Upstream	A	A	0.999991
760	NM_175645	Irx6	1	75601942	75601942	-	Utr5	A	A	0.999991
761	NM_175696	Itga3	1	75209568	75209568	+	Intronic	A	A	0.999991
762	NM_175696	Itgb6	1	75209804	75209804	-	Upstream	A	A	0.999991
763	NM_176829	Itpripl2	1	166556584	166556584	+	Intergenic	A	A	0.999991
764	NM_177003	Jazf1	1	166575947	166575947	-	Intergenic	A	A	0.999991
765	NM_177175	Kat2b	1	180358030	180358030	-	Intergenic	A	A	0.999991
766	NM_177270	Kcna10	1	180499622	180499622	-	Intergenic	A	A	0.999991
767	NM_177278	Kcng3	1	165635292	165635292	+	Intergenic	A	A	0.999991
768	NM_177372	Kcnj3	1	190156085	190156085	+	Intergenic	A	A	0.999991
769	NM_177397	Kcnj3	1	192333951	192333951	+	Intergenic	A	A	0.99999
770	NM_177412	Kcnj9	2	58508036	58508036	-	Intergenic	A	A	0.99999
771	NM_177446	Kcnk9	2	28548285	28548285	+	Intergenic	A	A	0.99999
772	NM_177587	Kcnk9	2	24940827	24940827	-	Intergenic	A	A	0.999999
773	NM_177595	Kcnn2	2	25956405	25956405	-	Intergenic	A	A	0.999999
774	NM_177600	Kcnn3	2	28867603	28867603	-	Intergenic	A	A	0.999999
775	NM_177612	Kcnn3	2	32579411	32579411	-	Intergenic	A	A	0.999999
776	NM_177652	Kctd8	2	156432864	156432864	-	Intergenic	A	A	0.999999
777	NM_177673	Kctd8	2	135891829	135891829	+	Intergenic	A	A	0.999999
778	NM_177701	Kif2b	2	135905284	135905284	+	Intergenic	A	A	0.999999
779	NM_177735	Kif2b	2	135927946	135927946	-	Intergenic	A	A	0.999999
780	NM_177741	Klf5	2	135961079	135961079	+	Intronic	A	A	0.999999
781	NM_177741	Klf7	2	157448716	157448716	-	Intronic	A	A	0.999999
782	NM_177834	Klhl31	2	68556150	68556150	-	Intronic	A	A	0.999999
783	NM_177838	Kpnb1	2	91651799	91651799	-	Intronic	A	A	0.999999
784	NM_177843	Krt4	2	156844843	156844843	-	Intronic	A	A	0.999999
785	NM_177867	L3mbtl4	2	170099144	170099144	-	Intronic	A	A	0.999999
786	NM_177879	Lage3	2	170099170	170099170	-	Intronic	A	A	0.999999
787	NM_177906	Lair1	2	77646538	77646538	+	Intronic	A	A	0.999999
788	NM_177909	Lamc1	2	163270530	163270530	+	Intronic	A	A	0.999999
789	NM_178050	Lamc1	2	90768216	90768216	-	Intronic	A	A	0.999999
790	NM_178080	Lbp	2	64863486	64863486	+	Intronic	A	A	0.999999
791	NM_178110	Ldlr	2	157810880	157810880	-	Intronic	A	A	0.999999
792	NM_178243	Ldlr	2	59822176	59822176	+	Intronic	A	A	0.999999
793	NM_178678	Ldoc1	2	69636085	69636085	-	Intronic	A	A	0.999999
794	NM_178703	Lef1	2	140919817	140919817	+	Intronic	A	A	0.999999
795	NM_178749	Lef1	2	91505530	91505530	-	Intronic	A	A	0.999999
796	NM_178756	Lep	2	156774915	156774915	-	Intergenic	A	A	0.999999
797	NM_178855	Leprotl1	2	167060370	167060370	-	Exonic	A	A	0.999999
798	NM_178870	Lig1	2	153631985	153631985	+	Ncrna_Intronic	A	A	0.999999
799	NM_178901	Lima1	2	168764787	168764787	+	Exonic	A	A	0.999999
800	NM_180974	Lipf	3	88629995	88629995	-	Exonic	A	A	0.999999
801	NM_181275	Lipf	3	95169186	95169186	-	Exonic	A	A	0.999999
802	NM_181397	Lipt2	3	95169138	95169138	-	Intergenic	A	A	0.999999
803	NM_181490	Lipt2	3	106440519	106440519	-	Intergenic	A	A	0.999998
804	NM_182808	Loxl4	3	132578869	132578869	-	Intronic	A	A	0.999998
805	NM_182808	Lrfn2	3	116027361	116027361	+	Intronic	A	A	0.999998
806	NM_182808	Lrfn2	3	86204621	86204621	-	Intronic	A	A	0.999998
807	NM_183024	Lrfn2	4	117018623	117018623	+	Intronic	A	A	0.999998
808	NM_183158	Lrp2	4	102499425	102499425	-	Intronic	A	A	0.999998
809	NM_183204	Lrp2bp	4	115732219	115732219	+	Intronic	A	A	0.999998
810	NM_183216	Lrrc17	4	125026846	125026846	+	Intronic	A	A	0.999998
811	NM_197985	Lrrtm3	4	127198291	127198291	-	Intronic	A	A	0.999998
812	NM_198111	Lrtm2	4	102949050	102949050	-	Intronic	A	A	0.999998
813	NM_198620	Lsm1	5	5438015	5438015	+	Intronic	A	A	0.999998
814	NM_198702	Lyg2	5	70341770	70341770	+	Intronic	A	A	0.999998
815	NM_198702	Magea10	5	53498368	53498368	+	Intronic	A	A	0.999998
816	NM_198886	Magea13	5	64957040	64957040	+	Intronic	A	A	0.999998
817	NM_199468	Magohb	5	30886730	30886730	+	Intronic	A	A	0.999998
818	NM_199477	Man1a2	5	30886695	30886695	+	Intronic	A	A	0.999998
819	NM_201371	Map3k13	5	30886742	30886742	+	Intronic	A	A	0.999998
820	NM_201396	Marveld3	5	52552851	52552851	+	Intronic	A	A	0.999997
821	NM_203491	Masp1	5	57586417	57586417	-	Intronic	A	A	0.999997
822	NM_205795	Mavs	5	64203839	64203839	-	Intronic	A	A	0.999997
823	NM_207010	Mbl2	5	66987682	66987682	-	Intronic	A	A	0.999997
824	NM_207233	Mcemp1	5	129174332	129174332	-	Intronic	A	A	0.999997
825	NM_207243	Mcm3	5	135579461	135579461	-	Intronic	A	A	0.999997
826	NM_207243	Mcu	5	136941343	136941343	+	Intronic	A	A	0.999997
827	NM_207253	Mdga2	5	139593831	139593831	-	Intronic	A	A	0.999997
828	NM_207282	Med23	5	139593821	139593821	-	Intronic	A	A	0.999997
829	NM_207533	Med28	5	141235417	141235417	-	Intronic	A	A	0.999997
830	NM_207583	Megf10	5	143773305	143773305	+	Intronic	A	A	0.999996
831	NM_207683	Mep1b	5	140622952	140622952	+	Exonic	A	A	0.999996
832	NM_207683	Mep1b	5	140622918	140622918	+	Exonic	A	A	0.999996
833	NM_212447	Mettl21a	5	145505687	145505687	-	Exonic	A	A	0.999996
834	NR_002846	Mettl21c	5	147901602	147901602	+	Exonic	A	A	0.999996
835	NR_002862	Mettl7a2	5	150152424	150152424	-	Exonic	A	A	0.999996
836	NR_002864	Mgat4c	5	150152377	150152377	-	Intergenic	A	A	0.999996
837	NR_002926	Mgp	6	4145073	4145073	-	Intronic	A	A	0.999996
838	NR_003258	Mid1ip1	6	22320041	22320041	+	Intergenic	A	A	0.999996
839	NR_003283	Mid1ip1	6	22320078	22320078	+	Intergenic	A	A	0.999996
840	NR_003630	Mkrn3	6	12578485	12578485	+	Intronic	A	A	0.999996
841	NR_015457	Mkx	6	24566489	24566489	-	Exonic	A	A	0.999996
842	NR_015457	Mmp16	6	127405813	127405813	+	Exonic	A	A	0.999996
843	NR_015458	Mmp1b	6	127214426	127214426	+	Exonic	A	A	0.999996
844	NR_015462	Mocos	6	124767787	124767787	+	Exonic	A	A	0.999995
845	NR_015462	Mon1b	6	126115381	126115381	-	Exonic	A	A	0.999995
846	NR_015539	Mon2	6	36747816	36747816	+	Exonic	A	A	0.999995
847	NR_015560	Mos	6	122787159	122787159	-	Exonic	A	A	0.999995
848	NR_015561	Mrc2	6	37845211	37845211	+	Exonic	A	A	0.999995
849	NR_015567	Mreg	6	83226794	83226794	+	Exonic	A	A	0.999995
850	NR_015579	Mrgprb4	6	91829418	91829418	+	Exonic	A	A	0.999995
851	NR_015581	Mrln	6	121496480	121496480	-	Exonic	A	A	0.999995
852	NR_015581	Mrpl3	6	106045998	106045998	-	Exonic	A	A	0.999994
853	NR_015609	Mrpl3	6	65209196	65209196	+	Exonic	A	A	0.999994
854	NR_026888	Msh2	6	65169363	65169363	+	Exonic	A	A	0.999994
855	NR_027824	Mtarc1	6	66505868	66505868	-	Exonic	A	A	0.999994
856	NR_027881	Mtnr1b	6	118454127	118454127	+	Exonic	A	A	0.999994
857	NR_027920	Mtss1	6	144156037	144156037	+	Exonic	A	A	0.999994
858	NR_027987	Mtx2	6	144202694	144202694	+	Exonic	A	A	0.999994
859	NR_027988	Mtx2	6	144156055	144156055	+	Exonic	A	A	0.999994
860	NR_028266	Myo3a	6	144061610	144061610	-	Exonic	A	A	0.999994
861	NR_028285	Myrfl	6	144050183	144050183	+	Exonic	A	A	0.999994
862	NR_028311	Myzap	6	143974725	143974725	+	Exonic	A	A	0.999994
863	NR_028311	N6amt1	6	142663877	142663877	-	Exonic	A	A	0.999994
864	NR_028574	N6amt1	6	147134888	147134888	-	Exonic	A	A	0.999994
865	NR_029465	Acat3	6	148484447	148484447	-	Upstream	A	A	0.999993
866	NR_029527	Ackr3	7	101999158	101999158	+	Intronic	A	A	0.999993
867	NR_029545	Ackr3	7	131526971	131526971	-	Intronic	A	A	0.999993
868	NR_029545	Acot11	7	135686260	135686260	-	Upstream	A	A	0.999993
869	NR_029545	Actb	7	98090392	98090392	+	Intronic	A	A	0.999992
870	NR_029570	Actb	7	101624739	101624739	-	Intronic	A	A	0.999992
871	NR_029796	Actr3	7	98034688	98034688	+	Intergenic	A	A	0.999992
872	NR_029804	Actrt2	7	126003000	126003000	-	Intergenic	A	A	0.999992
873	NR_029823	Acyp2	7	102147327	102147327	+	Intronic	A	A	0.999992
874	NR_029912	Acyp2	7	138854979	138854979	-	Intronic	A	A	0.999992
875	NR_030464	Acyp2	7	132159109	132159109	-	Intronic	A	A	0.999992
876	NR_030609	Adam6a	7	104228170	104228170	+	Intronic	A	A	0.999991
877	NR_030682	Adcy8	8	12941566	12941566	-	Intronic	A	A	0.999991
878	NR_030706	Adgra3	8	15071107	15071107	+	Intronic	A	A	0.999991
879	NR_030735	Adgrb3	8	15114249	15114249	-	Intergenic	A	A	0.999991
880	NR_033199	Adgrf5	8	4133309	4133309	-	Intergenic	A	A	0.999991
881	NR_033217	Adgrl3	8	13980501	13980501	-	Intronic	A	A	0.999991
882	NR_033486	Adgrl3	8	17314959	17314959	-	Intronic	A	A	0.999991
883	NR_033526	Adipoq	8	36374736	36374736	-	Intronic	A	A	0.999991
884	NR_033558	Adipor2	8	24950746	24950746	+	Exonic	A	A	0.999991
885	NR_033582	Adprm	8	26173473	26173473	-	Intergenic	A	A	0.999991
886	NR_033584	Adra1b	8	48599633	48599633	+	Utr7	A	A	0.99999
887	NR_033590	Aff3	8	43201409	43201409	+	Upstream	A	A	0.99999
888	NR_033597	Agpat2	8	62549658	62549658	-	Intergenic	A	A	0.99999
889	NR_033626	AI467606	8	57530429	57530429	+	Utr7	A	A	0.999999
890	NR_033626	Ajap1	8	69853171	69853171	+	Intronic	A	A	0.999999
891	NR_033993	Akap6	9	22048317	22048317	+	Intronic	A	A	0.999999
892	NR_035415	Akr1c12	9	37116183	37116183	+	Intergenic	A	A	0.999999
893	NR_035427	Akr1c12	9	28945094	28945094	-	Intergenic	A	A	0.999999
894	NR_035433	Akr1c13	9	28944831	28944831	+	Intronic	A	A	0.999999
895	NR_035437	Aldh1a3	9	28967858	28967858	+	Intronic	A	A	0.999999
896	NR_035453	Aldh2	9	40312973	40312973	-	Utr7	A	A	0.999999
897	NR_035486	Aldoart1	9	48847944	48847944	-	Intergenic	A	A	0.999999
898	NR_035486	Alg2	9	45072830	45072830	+	Intergenic	A	A	0.999999
899	NR_035489	Alg2	9	28413533	28413533	+	Intergenic	A	A	0.999999
900	NR_035502	Alpk1	9	28624550	28624550	+	Exonic	A	A	0.999999
901	NR_036459	Angpt2	9	28697982	28697982	+	Intergenic	A	A	0.999999
902	NR_036596	Angptl2	9	14903653	14903653	-	Intergenic	A	A	0.999999
903	NR_036596	Ankrd35	9	41079936	41079936	-	Intronic	A	A	0.999999
904	NR_037213	Ankrd7	9	14633912	14633912	+	Intronic	A	A	0.999999
905	NR_037225	Antxr2	9	54202387	54202387	+	Ncrna_Exonic	A	A	0.999999
906	NR_037225	Apc2	9	60347079	60347079	+	Intergenic	A	A	0.999999
907	NR_037304	Apip	9	60392597	60392597	+	Intergenic	A	A	0.999999
908	NR_037304	Aplp1	9	60392589	60392589	+	Intronic	A	A	0.999999
909	NR_037313	Apoa1	9	54828040	54828040	+	Exonic	A	A	0.999999
910	NR_037920	Aqp11	9	66844254	66844254	-	Intronic	A	A	0.999999
911	NR_037965	Aqp12	9	98878810	98878810	-	Intronic	A	A	0.999999
912	NR_037986	Arl4a	9	98936383	98936383	+	Exonic	A	A	0.999999
913	NR_037989	Arx	9	102487588	102487588	+	Exonic	A	A	0.999999
914	NR_038045	Arx	9	106163597	106163597	+	Exonic	A	A	0.999999
915	NR_038127	Asb9	9	103654088	103654088	+	Intronic	A	A	0.999999
916	NR_038127	Ascl2	9	119274455	119274455	+	Intergenic	A	A	0.999999
917	NR_038149	Ascl2	9	121775456	121775456	-	Intergenic	A	A	0.999999
918	NR_038184	Atf7ip2	9	114136450	114136450	-	Intronic	A	A	0.999999
919	NR_039539	Atl2	10	22657384	22657384	+	Exonic	A	A	0.999999
920	NR_039545	Atoh1	10	55938968	55938968	+	Intergenic	A	A	0.999998
921	NR_039580	Atoh1	10	122041527	122041527	+	Intergenic	A	A	0.999998
922	NR_039580	Atp23	10	62322230	62322230	+	Intronic	A	A	0.999998
923	NR_039580	Atp2c1	10	92743278	92743278	+	Intergenic	A	A	0.999998
924	NR_039580	Atp5o	10	83166196	83166196	+	Exonic	A	A	0.999998
925	NR_039584	Atp6ap2	10	83166215	83166215	+	Intergenic	A	A	0.999998
926	NR_040277	Atp6v1g3	10	76925243	76925243	+	Exonic	A	A	0.999998
927	NR_040302	Atxn3	10	76031273	76031273	+	Intronic	A	A	0.999998
928	NR_040326	Alg2	10	88234162	88234162	-	Intergenic	A	A	0.999998
929	NR_040333	Aym1	10	83806126	83806126	-	Intronic	A	A	0.999998
930	NR_040347	B3galt5	10	80262481	80262481	-	Intergenic	A	A	0.999998
931	NR_040354	B4galt6	10	68145194	68145194	-	Ncrna_Intronic	A	A	0.999998
932	NR_040354	Barx2	10	70081911	70081911	-	Ncrna_Intronic	A	A	0.999998
933	NR_040359	Barx2	10	80793835	80793835	-	Ncrna_Intronic	A	A	0.999998
934	NR_040360	Barx2	10	62662526	62662526	-	Ncrna_Intronic	A	A	0.999998
935	NR_040360	Bcas1	11	32682281	32682281	-	Intronic	A	A	0.999998
936	NR_040360	Bcl9	11	32214442	32214442	+	Exonic	A	A	0.999998
937	NR_040360	Bcl9l	11	22973934	22973934	+	Intronic	A	A	0.999997
938	NR_040449	Bdnf	11	15471769	15471769	+	Intronic	A	A	0.999997
939	NR_040454	Bpgm	11	15730532	15730532	+	Exonic	A	A	0.999997
940	NR_040473	Brinp2	11	16146268	16146268	+	Intronic	A	A	0.999997
941	NR_040474	Bscl2	11	28466783	28466783	-	Intergenic	A	A	0.999997
942	NR_040503	Bsph1	11	6366747	6366747	+	Exonic	A	A	0.999997
943	NR_040519	Btbd35f23	11	31956286	31956286	-	Intronic	A	A	0.999997
944	NR_040519	Btd	12	37753204	37753204	+	Exonic	A	A	0.999997
945	NR_040519	Btg3	12	11083659	11083659	-	Intergenic	A	A	0.999997
946	NR_040528	C1ql2	12	31944659	31944659	-	Intergenic	A	A	0.999997
947	NR_040529	C2cd4a	12	89627989	89627989	+	Exonic	A	A	0.999996
948	NR_040538	C9	12	89498331	89498331	-	Intergenic	A	A	0.999996
949	NR_040553	Cacna2d4	12	119772868	119772868	+	Intergenic	A	A	0.999996
950	NR_040557	Camk1g	12	118842523	118842523	+	Intergenic	A	A	0.999996
951	NR_040568	Casp12	12	107897714	107897714	-	Intronic	A	A	0.999996
952	NR_040591	Ccdc167	12	73339508	73339508	-	Intergenic	A	A	0.999996
953	NR_040594	Ccdc178	12	47312329	47312329	-	Ncrna_Intronic	A	A	0.999996
954	NR_040604	Ccdc181	12	105747082	105747082	+	Intergenic	A	A	0.999996
955	NR_040620	Ccdc30	12	83980000	83980000	-	Ncrna_Intronic	A	A	0.999996
956	NR_040622	Ccdc73	13	8618996	8618996	-	Intergenic	A	A	0.999996
957	NR_040628	Cd2	13	12262055	12262055	+	Intergenic	A	A	0.999996
958	NR_040635	Cd5l	13	32707466	32707466	+	Intergenic	A	A	0.999996
959	NR_040635	Cd79b	13	37782346	37782346	+	Intronic	A	A	0.999996
960	NR_040635	Cd83	13	29307739	29307739	+	Exonic	A	A	0.999996
961	NR_040635	Cdca7	13	41811391	41811391	+	Ncrna_Intronic	A	A	0.999995
962	NR_040636	Cdcp3	13	41811429	41811429	+	Exonic	A	A	0.999995
963	NR_040645	Cdh18	13	44742772	44742772	+	Intergenic	A	A	0.999995
964	NR_040645	Cdh18	13	46634484	46634484	+	Intergenic	A	A	0.999995
965	NR_040645	Cdh20	13	55826012	55826012	-	Intergenic	A	A	0.999995
966	NR_040656	Cdh20	13	55826004	55826004	-	Intergenic	A	A	0.999995
967	NR_040661	Cdk8	13	73251562	73251562	+	Intergenic	A	A	0.999995
968	NR_040694	Cdkl2	13	73262938	73262938	-	Intergenic	A	A	0.999995
969	NR_040732	Cdkn2b	13	91436480	91436480	-	Ncrna_Intronic	A	A	0.999994
970	NR_040732	Cebpd	13	73837695	73837695	-	Intronic	A	A	0.999994
971	NR_040748	Cela1	13	104590664	104590664	+	Exonic	A	A	0.999994
972	NR_040750	Cemip	13	94893845	94893845	+	Intronic	A	A	0.999994
973	NR_040751	Cenpc1	13	101707325	101707325	+	Intronic	A	A	0.999994
974	NR_040752	Cep104	13	108297524	108297524	-	Intergenic	A	A	0.999994
975	NR_040755	Cfl2	13	113815610	113815610	+	Ncrna_Exonic	A	A	0.999994
976	NR_040771	Cgnl1	13	108988870	108988870	-	Intronic	A	A	0.999994
977	NR_044985	Chaf1a	13	109091777	109091777	+	Intergenic	A	A	0.999994
978	NR_045071	Chd1	13	97099560	97099560	-	Intergenic	A	A	0.999994
979	NR_045082	Chd1	13	103120952	103120952	+	Intergenic	A	A	0.999994
980	NR_045083	Chit1	13	102875597	102875597	-	Intergenic	A	A	0.999994
981	NR_045083	Chmp3	13	102875634	102875634	-	Exonic	A	A	0.999994
982	NR_045094	Chmp5	14	12153983	12153983	+	Exonic	A	A	0.999993
983	NR_045095	Chp2	14	120306744	120306744	-	Intergenic	A	A	0.999993
984	NR_045100	Chrm2	14	31325034	31325034	-	Ncrna_Intronic	A	A	0.999993
985	NR_045100	Chrna7	14	30933052	30933052	+	Intergenic	A	A	0.999993
986	NR_045100	Chrnb3	14	30933095	30933095	+	Intergenic	A	A	0.999992
987	NR_045148	Chsy3	14	72600999	72600999	-	Ncrna_Exonic	A	A	0.999992
988	NR_045151	Chsy3	14	74847509	74847509	+	Ncrna_Exonic	A	A	0.999992
989	NR_045156	Cib2	14	51941988	51941988	+	Ncrna_Intronic	A	A	0.999992
990	NR_045172	Cldn13	14	61113005	61113005	-	Ncrna_Intronic	A	A	0.999992
991	NR_045172	Cldn17	14	103557190	103557190	-	Intergenic	A	A	0.999992
992	NR_045172	Cldn22	14	95614699	95614699	+	Intergenic	A	A	0.999992
993	NR_045186	Cldn22	14	60377811	60377811	+	Intergenic	A	A	0.999991
994	NR_045272	Cldn34c1	14	76616201	76616201	-	Intergenic	A	A	0.999991
995	NR_045332	Cldn34c2	14	48155189	48155189	+	Ncrna_Exonic	A	A	0.999991
996	NR_045357	Cln5	15	6878981	6878981	+	Ncrna_Exonic	A	A	0.999991
997	NR_045362	Clns1a	15	6907145	6907145	+	Ncrna_Exonic	A	A	0.999991
998	NR_045362	Clp1	15	6690634	6690634	-	Intronic	A	A	0.999991
999	NR_045374	Cmss1	15	12009173	12009173	+	Intronic	A	A	0.999991
1000	NR_045429	Cnga3	15	32267668	32267668	+	Intronic	A	A	0.999991
1001	NR_045461	Cnga3	15	12251369	12251369	-	Intronic	A	A	0.999991
1002	NR_045482	Cnga3	15	12502221	12502221	+	Intronic	A	A	0.999991
1003	NR_045485	Cnga3	15	38076963	38076963	+	Intronic	A	A	0.99999
1004	NR_045487	Cnrip1	15	87592195	87592195	+	Intronic	A	A	0.99999
1005	NR_045500	Cntnap4	15	79617576	79617576	-	Intronic	A	A	0.99999
1006	NR_045501	Col6a4	15	68930405	68930405	-	Intronic	A	A	0.999999
1007	NR_045502	Coro1c	15	99984792	99984792	+	Intronic	A	A	0.999999
1008	NR_045509	Cpa6	15	99984988	99984988	-	Intronic	A	A	0.999999
1009	NR_045643	Cpxcr1	15	57094054	57094054	+	Intronic	A	A	0.999999
1010	NR_045704	Crhr2	15	82964286	82964286	-	Intronic	A	A	0.999999
1011	NR_045704	Csmd3	15	83557050	83557050	-	Intronic	A	A	0.999999
1012	NR_045732	Cspg5	15	83816817	83816817	-	Intergenic	A	A	0.999999
1013	NR_045732	Ctnna3	15	99334767	99334767	+	Intergenic	A	A	0.999999
1014	NR_045761	Ctr9	15	97375441	97375441	-	Intergenic	A	A	0.999999
1015	NR_045808	Ctsf	15	98304572	98304572	+	Intergenic	A	A	0.999999
1016	NR_045809	Cxcr2	15	75908240	75908240	-	Intronic	A	A	0.999999
1017	NR_045811	Cxcr3	15	90784702	90784702	-	Intronic	A	A	0.999999
1018	NR_045837	Cyp2ab1	15	90687373	90687373	-	Intronic	A	A	0.999999
1019	NR_045843	Cyp3a41a	15	90784697	90784697	-	Intronic	A	A	0.999999
1020	NR_045853	Ctr9	15	96963866	96963866	-	Intergenic	A	A	0.999999
1021	NR_045854	Cyp51	15	99539593	99539593	-	Exonic	A	A	0.999999
1022	NR_045866	Cypt14	15	58584730	58584730	+	Exonic	A	A	0.999999
1023	NR_045868	Cyth3	15	82529685	82529685	-	Exonic	A	A	0.999999
1024	NR_045878	D1Pas1	15	82529711	82529711	-	Exonic	A	A	0.999999
1025	NR_045885	D3Ertd751e	16	11137708	11137708	+	Exonic	A	A	0.999999
1026	NR_045892	D3Ertd751e	16	34851144	34851144	+	Exonic	A	A	0.999999
1027	NR_045904	D430041D05Rik	16	60358121	60358121	-	Exonic	A	A	0.999999
1028	NR_045919	D430041D05Rik	16	37370171	37370171	+	Exonic	A	A	0.999999
1029	NR_045935	Dact3	16	44280729	44280729	-	Exonic	A	A	0.999999
1030	NR_045936	Dad1	16	56566116	56566116	+	Exonic	A	A	0.999999
1031	NR_045947	Dbx1	16	34372417	34372417	+	Exonic	A	A	0.999999
1032	NR_045959	Dbx2	16	11318047	11318047	-	Exonic	A	A	0.999999
1033	NR_046025	Dcc	16	95342266	95342266	-	Exonic	A	A	0.999999
1034	NR_046025	Dcc	16	95342383	95342383	+	Exonic	A	A	0.999999
1035	NR_046030	Dcc	16	94121549	94121549	-	Exonic	A	A	0.999999
1036	NR_046061	Ddx18	16	77134565	77134565	-	Exonic	A	A	0.999999
1037	NR_046067	Ddx46	16	77134586	77134586	-	Exonic	A	A	0.999998
1038	NR_046069	Defb43	17	7187727	7187727	-	Exonic	A	A	0.999998
1039	NR_046078	Dkk2	17	4988953	4988953	-	Exonic	A	A	0.999998
1040	NR_046078	Dlgap2	17	7818645	7818645	-	Exonic	A	A	0.999998
1041	NR_046178	Dlgap3	17	78932247	78932247	-	Exonic	A	A	0.999998
1042	NR_046277	Dna2	17	30670882	30670882	+	Exonic	A	A	0.999998
1043	NR_073361	Dnai1	17	62861857	62861857	-	Exonic	A	A	0.999998
1044	NR_073583	Dnai1	17	62863992	62863992	+	Exonic	A	A	0.999998
1045	NR_077242	Dpp6	17	64621900	64621900	-	Exonic	A	A	0.999998
1046	NR_077242	Dsel	17	86489979	86489979	+	Exonic	A	A	0.999998
1047	NR_102349	Dtnb	17	86540324	86540324	+	Exonic	A	A	0.999998
1048	NR_105058	Dusp6	17	85657664	85657664	-	Exonic	A	A	0.999998
1049	NR_105058	Dynlrb2	17	81680531	81680531	+	Exonic	A	A	0.999998
1050	NR_105747	Ect2	17	28081609	28081609	+	Exonic	A	A	0.999998
1051	NR_105762	Eef1aknmt	17	28081634	28081634	+	Exonic	A	A	0.999998
1052	NR_105762	Efhc1	17	46964130	46964130	+	Exonic	A	A	0.999998
1053	NR_105762	Efnb2	17	27451017	27451017	+	Exonic	A	A	0.999998
1054	NR_105781	Efnb2	17	71706567	71706567	+	Exonic	A	A	0.999997
1055	NR_105787	Efnb2	17	71706520	71706520	+	Exonic	A	A	0.999997
1056	NR_105792	Ehd3	17	71706545	71706545	+	Exonic	A	A	0.999997
1057	NR_105805	Elmo1	17	56939435	56939435	+	Exonic	A	A	0.999997
1058	NR_105805	Elovl2	17	14918817	14918817	+	Exonic	A	A	0.999997
1059	NR_105817	Elovl3	17	73583183	73583183	+	Exonic	A	A	0.999997
1060	NR_105817	Emp1	17	34617501	34617501	+	Utr5	A	A	0.999997
1061	NR_105819	Emx1	17	34661894	34661894	-	Utr5	A	A	0.999997
1062	NR_105831	Enox1	18	63956321	63956321	-	Utr5	A	A	0.999997
1063	NR_105848	Epha3	18	61092359	61092359	-	Utr5	A	A	0.999997
1064	NR_105854	Ephb1	18	72533931	72533931	-	Utr5	A	A	0.999996
1065	NR_105860	Ephb4	18	12544105	12544105	+	Utr5	A	A	0.999996
1066	NR_105861	Epm2a	18	5698322	5698322	-	Utr5	A	A	0.999996
1067	NR_105913	Erg	18	11658855	11658855	-	Utr5	A	A	0.999996
1068	NR_105922	Etf1	18	13032474	13032474	-	Utr5	A	A	0.999996
1069	NR_105922	Etnk2	18	13034911	13034911	+	Utr5	A	A	0.999996
1070	NR_105968	Etnppl	18	21676113	21676113	-	Utr5	A	A	0.999996
1071	NR_105968	Ext1	18	23091287	23091287	-	Utr5	A	A	0.999996
1072	NR_105997	Eya3	18	34676869	34676869	+	Utr5	A	A	0.999996
1073	NR_106015	Fabp1	18	68128504	68128504	-	Utr5	A	A	0.999996
1074	NR_106054	Fads1	18	34330341	34330341	+	Utr5	A	A	0.999996
1075	NR_106104	Fam163a	18	24941881	24941881	-	Utr5	A	A	0.999996
1076	NR_106130	Fam209	18	24941886	24941886	-	Utr5	A	A	0.999996
1077	NR_106142	Fam32a	18	53000114	53000114	+	Utr5	A	A	0.999996
1078	NR_106146	Fbln7	18	52837462	52837462	-	Intronic	A	A	0.999995
1079	NR_108029	Fbln7	18	67609810	67609810	-	Intronic	A	A	0.999995
1080	NR_108044	Fbn2	18	7725245	7725245	+	Intronic	A	A	0.999995
1081	NR_108091	Fbxw24	18	81098144	81098144	+	Intronic	A	A	0.999995
1082	NR_110420	Fbxw4	18	81098172	81098172	+	Intronic	A	A	0.999995
1083	NR_110431	Fem1al	18	81098180	81098180	+	Intronic	A	A	0.999995
1084	NR_110440	Ferd3l	19	53296328	53296328	-	Intronic	A	A	0.999995
1085	NR_110441	Fermt2	19	28059735	28059735	-	Intronic	A	A	0.999995
1086	NR_110516	Fgf20	19	28065252	28065252	-	Intronic	A	A	0.999994
1087	NR_110781	Foxb2	19	44882254	44882254	+	Intronic	A	A	0.999994
1088	NR_111895	Foxc1	19	8401363	8401363	+	Intronic	A	A	0.999994
1089	NR_111895	Foxf2	19	49838038	49838038	-	Intergenic	A	A	0.999994
1090	NR_121593	Foxi3	19	57442799	57442799	+	Intergenic	A	A	0.999994
1091	NR_125720	Foxl1	19	57442868	57442868	+	Intergenic	A	A	0.999994
1092	NR_125720	Foxl1	X	103339458	103339458	-	Intergenic	A	A	0.999994
1093	NR_126082	Foxn2	X	82482372	82482372	-	Intergenic	A	A	0.999994
1094	NR_126088	Foxp2	X	77811144	77811144	-	Intergenic	A	A	0.999994
1095	NR_126088	Fry	X	77811124	77811124	-	Intergenic	A	A	0.999994
1096	NR_126436	Fsip1	X	94178751	94178751	+	Intergenic	A	A	0.999994
1097	NR_126464	Fthl17e	X	95254738	95254738	-	Intergenic	A	A	0.999994
1098	NR_126533	Gabrg1	X	73820317	73820317	-	Intergenic	A	A	0.999994
1099	NR_126543	Gadd45g	X	100901747	100901747	+	Intergenic	A	A	0.999993
1100	NR_130167	Gadd45g	X	101421311	101421311	-	Intergenic	A	A	0.999993
1101	NR_130170	Galnt13	X	109883169	109883169	-	Intergenic	A	A	0.999993
1102	NR_130980	Galnt15	X	138450145	138450145	+	Intergenic	A	A	0.999993
1103	NR_130980	Galnt17	X	137977023	137977023	-	Intergenic	A	A	0.999992
1104	NR_131022	Galr1	X	161105031	161105031	-	Intronic	A	A	0.999992
1105	NR_131044	Gata4	X	147574305	147574305	-	Intronic	A	A	0.999992
1106	NR_131047	Gc	X	163965825	163965825	-	Ncrna_Intronic	A	A	0.999992
1107	NR_131065	Gcnt1	X	151144613	151144613	+	Ncrna_Intronic	A	A	0.999992
1108	NR_131114	Gcnt2	1	136106238	136106238	+	Ncrna_Intronic	A	A	0.999992
1109	NR_131115	Gde1	1	138186677	138186677	-	Exonic	A	A	0.999992
1110	NR_131161	Gdnf	1	126737983	126737983	-	Exonic	A	A	0.999991
1111	NR_131161	Ggh	1	88022388	88022388	+	Exonic	A	A	0.999991
1112	NR_131165	Gkn3	1	88022392	88022392	+	Exonic	A	A	0.999991
1113	NR_131909	Glp1r	1	136906199	136906199	-	Exonic	A	A	0.999991
1114	NR_131933	Glra1	1	136463638	136463638	-	Exonic	A	A	0.999991
1115	NR_131974	Gm12169	1	155650677	155650677	-	Intergenic	A	A	0.999991
1116	NR_131974	Gm1322	1	89190661	89190661	-	Intergenic	A	A	0.999991
1117	NR_132435	Gm1322	5	115937339	115937339	-	Intergenic	A	A	0.999991
1118	NR_134978	Gm21671	5	113623926	113623926	-	Exonic	A	A	0.999991
1119	NR_136889	Gm4791	5	119663061	119663061	+	Exonic	A	A	0.999991
1120	NR_136933	Gm4894	5	119663044	119663044	+	Exonic	A	A	0.99999
1121	XM_001473434	Gm572	5	113765042	113765042	-	Intergenic	A	A	0.99999
1122	XM_001473434	Gm5897	8	99396429	99396429	-	Upstream	A	A	0.99999
1123	XM_001480210	Gm5934	8	81814752	81814752	-	Upstream	A	A	0.999999
1124	XM_001480210	Gm6588	8	81985221	81985221	-	Upstream	A	A	0.999999
1125	XM_001480210	Gm826	8	81985241	81985241	-	Upstream	A	A	0.999999
1126	XM_001481172	Gmnc	8	110601243	110601243	-	Upstream	A	A	0.999999
1127	XM_001481172	Gnat3	8	86527443	86527443	+	Ncrna_Intronic	A	A	0.999999
1128	XM_003945442	Gnat3	8	86527462	86527462	+	Ncrna_Intronic	A	A	0.999999
1129	XM_003945599	Gng13	8	86527513	86527513	+	Ncrna_Intronic	A	A	0.999999
1130	XM_003945599	Gng13	8	125859355	125859355	+	Ncrna_Intronic	A	A	0.999999
1131	XM_006495452	Gpc5	8	94360406	94360406	+	Ncrna_Intronic	A	A	0.999999
1132	XM_006495597	Gpd2	8	123512081	123512081	+	Ncrna_Intronic	A	A	0.999999
1133	XM_006495632	Grap	8	79670198	79670198	+	Intronic	A	A	0.999999
1134	XM_006495744	Grhpr	8	117591333	117591333	-	Intronic	A	A	0.999999
1135	XM_006495787	Gria2	8	122197099	122197099	+	Exonic	A	A	0.999999
1136	XM_006495818	Grin2a	19	5328538	5328538	-	Intergenic	A	A	0.999999
1137	XM_006496212	Grin3a	19	4748625	4748625	-	Intergenic	A	A	0.999999
1138	XM_006496212	Grip1	11	95370782	95370782	+	Intergenic	A	A	0.999999
1139	XM_006496457	Gstk1	11	44711922	44711922	-	Intergenic	A	A	0.999999
1140	XM_006496553	Gtf3a	11	77937343	77937343	-	Intergenic	A	A	0.999999
1141	XM_006496553	Gtf3a	11	98504284	98504284	+	Intergenic	A	A	0.999999
1142	XM_006496785	Gtf3a	11	36589776	36589776	-	Intergenic	A	A	0.999999
1143	XM_006496785	H2ab3	11	102664860	102664860	-	Intergenic	A	A	0.999999
1144	XM_006496903	H2ab3	11	82509500	82509500	+	Intergenic	A	A	0.999999
1145	XM_006496914	H2-D1	11	54955104	54955104	-	Intergenic	A	A	0.999999
1146	XM_006496974	H2-M5	11	115418981	115418981	+	Intergenic	A	A	0.999999
1147	XM_006497125	H2-M5	11	68708331	68708331	-	Intergenic	A	A	0.999999
1148	XM_006497229	H2-M5	5	113055299	113055299	+	Intergenic	A	A	0.999999
1149	XM_006497622	Haus5	5	87923292	87923292	-	Intergenic	A	A	0.999999
1150	XM_006497799	Havcr1	5	84969721	84969721	+	Intergenic	A	A	0.999999
1151	XM_006497841	Hax1	5	84967908	84967908	+	Intronic	A	A	0.999999
1152	XM_006497901	Hcn1	5	104453825	104453825	+	Intronic	A	A	0.999999
1153	XM_006497923	Hipk3	5	76141367	76141367	-	Intronic	A	A	0.999999
1154	XM_006497961	Hmx1	5	112942502	112942502	+	Intronic	A	A	0.999998
1155	XM_006498713	Hnf1b	5	112942520	112942520	+	Intronic	A	A	0.999998
1156	XM_006498945	Hnf4g	5	103611006	103611006	+	Intronic	A	A	0.999998
1157	XM_006498945	Hnf4g	5	96197587	96197587	+	Intronic	A	A	0.999998
1158	XM_006498947	Hnf4g	5	25104924	25104924	-	Intronic	A	A	0.999998
1159	XM_006498950	Hnf4g	5	27820407	27820407	+	Intronic	A	A	0.999998
1160	XM_006499065	Hoxc10	5	24365012	24365012	+	Intronic	A	A	0.999998
1161	XM_006499181	Hoxc4	5	28457784	28457784	-	Intronic	A	A	0.999998
1162	XM_006499247	Hoxc4	5	20706860	20706860	+	Intronic	A	A	0.999998
1163	XM_006499352	Hpse	7	140138522	140138522	-	Intergenic	A	A	0.999998
1164	XM_006499433	Hs3st3a1	4	53450986	53450986	+	Intergenic	A	A	0.999998
1165	XM_006499433	Hs3st4	4	53451011	53451011	+	Intergenic	A	A	0.999998
1166	XM_006499460	Hsbp1	4	53451057	53451057	+	Intergenic	A	A	0.999998
1167	XM_006499615	Hsbp1	4	62510106	62510106	-	Intergenic	A	A	0.999998
1168	XM_006499630	Hsd17b11	4	21675377	21675377	+	Intergenic	A	A	0.999998
1169	XM_006499883	Hsd3b6	4	21675381	21675381	+	Intergenic	A	A	0.999998
1170	XM_006500022	Hspa12a	4	54973054	54973054	+	Intergenic	A	A	0.999998
1171	XM_006500040	Hspa12a	4	84692259	84692259	-	Intergenic	A	A	0.999997
1172	XM_006500244	Iars	4	21112167	21112167	+	Intergenic	A	A	0.999997
1173	XM_006500253	Igfbp5	4	83554382	83554382	+	Intergenic	A	A	0.999997
1174	XM_006500344	Igfl3	4	83004078	83004078	-	Intergenic	A	A	0.999997
1175	XM_006500453	Il10	4	46722451	46722451	+	Intergenic	A	A	0.999997
1176	XM_006500456	Il20	4	43918398	43918398	-	Intergenic	A	A	0.999997
1177	XM_006500480	Iqcm	4	87899443	87899443	+	Intergenic	A	A	0.999997
1178	XM_006500486	Iqschfp	4	44235125	44235125	+	Intergenic	A	A	0.999997
1179	XM_006501064	Iqsec3	4	44235137	44235137	+	Intergenic	A	A	0.999997
1180	XM_006501206	Iqsec3	4	45854164	45854164	-	Intergenic	A	A	0.999997
1181	XM_006501206	Irf8	4	152025696	152025696	+	Intronic	A	A	0.999996
1182	XM_006501404	Irf8	4	135205448	135205448	+	Intronic	A	A	0.999996
1183	XM_006501649	Irs2	4	135144484	135144484	+	Utr5	A	A	0.999996
1184	XM_006501827	Irx1	4	136790860	136790860	-	Ncrna_Intronic	A	A	0.999996
1185	XM_006502348	Irx5	4	147894237	147894237	+	Upstream	A	A	0.999996
1186	XM_006502649	Irx6	4	135595888	135595888	-	Utr5	A	A	0.999996
1187	XM_006502856	Itga3	4	150134382	150134382	-	Intronic	A	A	0.999996
1188	XM_006503006	Itgb6	4	150490554	150490554	+	Upstream	A	A	0.999996
1189	XM_006503029	Itpripl2	7	28631502	28631502	-	Intergenic	A	A	0.999996
1190	XM_006503105	Jazf1	7	28635625	28635625	-	Intergenic	A	A	0.999996
1191	XM_006503319	Kat2b	7	5080872	5080872	-	Intergenic	A	A	0.999996
1192	XM_006503594	Kcna10	7	5052794	5052794	-	Intergenic	A	A	0.999996
1193	XM_006503738	Kcng3	7	36778261	36778261	+	Intergenic	A	A	0.999996
1194	XM_006503797	Kcnj3	7	35463629	35463629	-	Intergenic	A	A	0.999996
1195	XM_006503859	Kcnj3	7	12818053	12818053	+	Intergenic	A	A	0.999995
1196	XM_006503869	Kcnj9	7	34799514	34799514	-	Intergenic	A	A	0.999995
1197	XM_006503869	Kcnk9	7	79695063	79695063	+	Intergenic	A	A	0.999995
1198	XM_006503869	Kcnk9	7	54790582	54790582	+	Intergenic	A	A	0.999995
1199	XM_006503965	Kcnn2	7	55685640	55685640	+	Intergenic	A	A	0.999995
1200	XM_006504028	Kcnn3	7	55706828	55706828	+	Intergenic	A	A	0.999995
1201	XM_006504038	Kcnn3	7	68275565	68275565	+	Intergenic	A	A	0.999995
1202	XM_006504181	Kctd8	7	46214807	46214807	+	Intergenic	A	A	0.999995
1203	XM_006504308	Kctd8	X	43462703	43462703	+	Intergenic	A	A	0.999994
1204	XM_006504445	Kif2b	1	21520858	21520858	-	Intergenic	A	A	0.999994
1205	XM_006504489	Kif2b	1	171948017	171948017	-	Intergenic	A	A	0.999994
1206	XM_006504668	Klf5	2	35447625	35447625	-	Intronic	A	A	0.999994
1207	XM_006504668	Klf7	2	55043992	55043992	+	Intronic	A	A	0.999994
1208	XM_006504712	Klhl31	2	27459765	27459765	-	Intronic	A	A	0.999994
1209	XM_006504754	Kpnb1	2	105182663	105182663	-	Intronic	A	A	0.999994
1210	XM_006504769	Krt4	3	79376258	79376258	-	Intronic	A	A	0.999994
1211	XM_006504769	L3mbtl4	3	144756055	144756055	+	Intronic	A	A	0.999994
1212	XM_006504799	Lage3	3	69519463	69519463	-	Intronic	A	A	0.999994
1213	XM_006504867	Lair1	3	122969886	122969886	+	Intronic	A	A	0.999994
1214	XM_006504932	Lamc1	4	103777784	103777784	-	Intronic	A	A	0.999994
1215	XM_006504932	Lamc1	5	65194418	65194418	-	Intronic	A	A	0.999994
1216	XM_006504971	Lbp	5	70157152	70157152	-	Intronic	A	A	0.999993
1217	XM_006505103	Ldlr	5	69685170	69685170	-	Intronic	A	A	0.999993
1218	XM_006505103	Ldlr	5	69609420	69609420	+	Intronic	A	A	0.999993
1219	XM_006505123	Ldoc1	5	150222480	150222480	+	Intronic	A	A	0.999993
1220	XM_006505206	Lef1	6	134088501	134088501	+	Intronic	A	A	0.999992
1221	XM_006505233	Lef1	6	125641511	125641511	-	Intronic	A	A	0.999992
1222	XM_006505460	Lep	6	142915893	142915893	-	Intergenic	A	A	0.999992
1223	XM_006505503	Leprotl1	6	144772699	144772699	+	Exonic	A	A	0.999992
1224	XM_006505716	Lig1	6	144770591	144770591	+	Ncrna_Intronic	A	A	0.999992
1225	XM_006505757	Lima1	6	141832692	141832692	+	Exonic	A	A	0.999992
1226	XM_006505823	Lipf	7	110529756	110529756	+	Exonic	A	A	0.999992
1227	XM_006505895	Lipf	7	144823775	144823775	-	Exonic	A	A	0.999991
1228	XM_006505963	Lipt2	8	11471994	11471994	-	Intergenic	A	A	0.999991
1229	XM_006506104	Lipt2	8	33520293	33520293	+	Intergenic	A	A	0.999991
1230	XM_006506113	Loxl4	8	23410236	23410236	+	Intronic	A	A	0.999991
1231	XM_006506195	Lrfn2	8	31827770	31827770	-	Intronic	A	A	0.999991
1232	XM_006506398	Lrfn2	8	31827748	31827748	-	Intronic	A	A	0.999991
1233	XM_006506398	Lrfn2	8	46291151	46291151	+	Intronic	A	A	0.999991
1234	XM_006506406	Lrp2	8	46291182	46291182	+	Intronic	A	A	0.999991
1235	XM_006506676	Lrp2bp	9	3563171	3563171	+	Intronic	A	A	0.999991
1236	XM_006506937	Lrrc17	9	53582651	53582651	+	Intronic	A	A	0.999991
1237	XM_006506937	Lrrtm3	9	16804985	16804985	-	Intronic	A	A	0.99999
1238	XM_006506937	Lrtm2	9	16805008	16805008	-	Intronic	A	A	0.99999
1239	XM_006506946	Lsm1	9	91386801	91386801	-	Intronic	A	A	0.99999
1240	XM_006506946	Lyg2	9	121830985	121830985	-	Intronic	A	A	0.999999
1241	XM_006506946	Magea10	9	114500201	114500201	-	Intronic	A	A	0.999999
1242	XM_006506951	Magea13	9	114010451	114010451	-	Intronic	A	A	0.999999
1243	XM_006507038	Magohb	9	114020099	114020099	+	Intronic	A	A	0.999999
1244	XM_006507071	Man1a2	10	5328396	5328396	+	Intronic	A	A	0.999999
1245	XM_006507178	Map3k13	10	5491200	5491200	-	Intronic	A	A	0.999999
1246	XM_006507379	Marveld3	10	44482988	44482988	+	Intronic	A	A	0.999999
1247	XM_006507412	Masp1	10	53919958	53919958	-	Intronic	A	A	0.999999
1248	XM_006507428	Mavs	10	77115511	77115511	+	Intronic	A	A	0.999999
1249	XM_006507488	Mbl2	10	58796582	58796582	+	Intronic	A	A	0.999999
1250	XM_006507614	Mcemp1	11	28975208	28975208	+	Intronic	A	A	0.999999
1251	XM_006507899	Mcm3	12	30293958	30293958	+	Intronic	A	A	0.999999
1252	XM_006508009	Mcu	13	30392462	30392462	-	Intronic	A	A	0.999999
1253	XM_006508019	Mdga2	13	24955399	24955399	+	Intronic	A	A	0.999999
1254	XM_006508033	Med23	13	33842410	33842410	+	Intronic	A	A	0.999999
1255	XM_006508364	Med28	13	42589915	42589915	-	Intronic	A	A	0.999999
1256	XM_006508715	Megf10	13	95098280	95098280	+	Intronic	A	A	0.999999
1257	XM_006508728	Mep1b	13	102900828	102900828	-	Exonic	A	A	0.999999
1258	XM_006508728	Mep1b	13	102900870	102900870	-	Exonic	A	A	0.999999
1259	XM_006508885	Mettl21a	15	73767164	73767164	-	Exonic	A	A	0.999999
1260	XM_006508901	Mettl21c	15	81777275	81777275	-	Exonic	A	A	0.999999
1261	XM_006508932	Mettl7a2	15	100038294	100038294	+	Exonic	A	A	0.999999
1262	XM_006509136	Mgat4c	15	67798830	67798830	-	Intergenic	A	A	0.999999
1263	XM_006509165	Mgp	15	103186201	103186201	+	Intronic	A	A	0.999999
1264	XM_006509202	Mid1ip1	15	103186210	103186210	+	Intergenic	A	A	0.999999
1265	XM_006509409	Mid1ip1	15	103185131	103185131	+	Intergenic	A	A	0.999999
1266	XM_006509473	Mkrn3	16	36641404	36641404	-	Intronic	A	A	0.999999
1267	XM_006509517	Mkx	16	60676013	60676013	+	Exonic	A	A	0.999999
1268	XM_006509524	Mmp16	16	62873394	62873394	-	Exonic	A	A	0.999999
1269	XM_006509803	Mmp1b	16	35529123	35529123	+	Exonic	A	A	0.999999
1270	XM_006510022	Mocos	16	35539266	35539266	+	Exonic	A	A	0.999999
1271	XM_006510125	Mon1b	16	64532972	64532972	-	Exonic	A	A	0.999998
1272	XM_006510211	Mon2	16	6483884	6483884	+	Exonic	A	A	0.999998
1273	XM_006510211	Mos	17	56642970	56642970	+	Exonic	A	A	0.999998
1274	XM_006510211	Mrc2	17	46885578	46885578	-	Exonic	A	A	0.999998
1275	XM_006510250	Mreg	17	68248963	68248963	-	Exonic	A	A	0.999998
1276	XM_006510258	Mrgprb4	18	36032287	36032287	+	Exonic	A	A	0.999998
1277	XM_006510382	Mrln	18	36038217	36038217	-	Exonic	A	A	0.999998
1278	XM_006510439	Mrpl3	18	56374424	56374424	+	Exonic	A	A	0.999998
1279	XM_006510440	Mrpl3	18	53462256	53462256	+	Exonic	A	A	0.999998
1280	XM_006510440	Msh2	19	32396414	32396414	-	Exonic	A	A	0.999998
1281	XM_006510531	Mtarc1	19	18841275	18841275	+	Exonic	A	A	0.999998
1282	XM_006510637	Mtnr1b	19	25462591	25462591	+	Exonic	A	A	0.999998
1283	XM_006510670	Mtss1	19	31970751	31970751	-	Exonic	A	A	0.999998
1284	XM_006510806	Mtx2	19	42089598	42089598	-	Exonic	A	A	0.999998
1285	XM_006510905	Mtx2	19	32755488	32755488	-	Exonic	A	A	0.999998
1286	XM_006510905	Myo3a	19	32755451	32755451	-	Exonic	A	A	0.999998
1287	XM_006510905	Myrfl	X	8202283	8202283	-	Exonic	A	A	0.999998
1288	XM_006511335	Myzap	X	72651767	72651767	-	Exonic	A	A	0.999997
1289	XM_006511398	N6amt1	X	85304369	85304369	-	Exonic	A	A	0.999997
1290	XM_006511610	N6amt1	X	134420107	134420107	-	Exonic	A	A	0.999997
1291	XM_006511611	Acat3	X	134890929	134890929	-	Upstream	A	A	0.999997
1292	XM_006511647	Ackr3	1	153115881	153115881	-	Intronic	A	A	0.999997
1293	XM_006511715	Ackr3	1	129454293	129454293	-	Intronic	A	A	0.999997
1294	XM_006511869	Acot11	1	150743353	150743353	+	Upstream	A	A	0.999997
1295	XM_006511920	Actb	1	127679595	127679595	-	Intronic	A	A	0.999997
1296	XM_006512296	Actb	5	122063515	122063515	+	Intronic	A	A	0.999997
1297	XM_006512407	Actr3	5	121065008	121065008	-	Intergenic	A	A	0.999997
1298	XM_006512773	Actrt2	5	116486598	116486598	-	Intergenic	A	A	0.999996
1299	XM_006512876	Acyp2	8	118639167	118639167	+	Intronic	A	A	0.999996
1300	XM_006513140	Acyp2	8	83410109	83410109	+	Intronic	A	A	0.999996
1301	XM_006513247	Acyp2	11	40851229	40851229	+	Intronic	A	A	0.999996
1302	XM_006513334	Adam6a	11	41015290	41015290	+	Intronic	A	A	0.999996
1303	XM_006513908	Adcy8	11	66807090	66807090	+	Intronic	A	A	0.999999
1304	XM_006513908	Adgra3	11	66807136	66807136	+	Intronic	A	A	0.999999
1305	XM_006513917	Adgrb3	11	118628258	118628258	+	Intergenic	A	A	0.999999
1306	XM_006513943	Adgrf5	11	118628294	118628294	+	Intergenic	A	A	0.999999
1307	XM_006513980	Adgrl3	11	118628307	118628307	+	Intronic	A	A	0.999999
1308	XM_006514060	Adgrl3	11	80983291	80983291	+	Intronic	A	A	0.999999
1309	XM_006514071	Adipoq	11	59051773	59051773	+	Intronic	A	A	0.999999
1310	XM_006514131	Adipor2	5	113080373	113080373	-	Exonic	A	A	0.999999
1311	XM_006514276	Adprm	5	109609764	109609764	-	Intergenic	A	A	0.999999
1312	XM_006514327	Adra1b	3	30181233	30181233	-	Utr8	A	A	0.999999
1313	XM_006514345	Aff3	3	30214314	30214314	-	Upstream	A	A	0.999999
1314	XM_006514436	Agpat2	4	36894349	36894349	-	Intergenic	A	A	0.999999
1315	XM_006514503	AI467606	4	36082785	36082785	+	Utr8	A	A	0.999999
1316	XM_006514564	Ajap1	4	36082775	36082775	+	Intronic	A	A	0.999999
1317	XM_006514606	Akap6	4	152520707	152520707	-	Intronic	A	A	0.999999
1318	XM_006514606	Akr1c12	4	152520717	152520717	-	Intergenic	A	A	0.999999
1319	XM_006514606	Akr1c12	4	155050466	155050466	+	Intergenic	A	A	0.999999
1320	XM_006514657	Akr1c13	4	138597060	138597060	-	Intronic	A	A	0.999999
1321	XM_006514750	Aldh1a3	7	42557242	42557242	-	Intronic	A	A	0.999999
1322	XM_006514795	Aldh2	1	58915889	58915889	-	Utr8	A	A	0.999999
1323	XM_006515071	Aldoart1	7	43624190	43624190	+	Intergenic	A	A	0.999999
1324	XM_006515080	Alg2	7	10367976	10367976	+	Intergenic	A	A	0.999999
1325	XM_006515228	Alg2	8	90827986	90827986	-	Intergenic	A	A	0.999999
1326	XM_006515569	Alpk1	8	11299441	11299441	-	Exonic	A	A	0.999999
1327	XM_006515569	Angpt2	8	48802985	48802985	+	Intergenic	A	A	0.999999
1328	XM_006515787	Angptl2	8	46970366	46970366	+	Intergenic	A	A	0.999999
1329	XM_006515987	Ankrd35	8	47304773	47304773	+	Intronic	A	A	0.999999
1330	XM_006516115	Ankrd7	8	65392956	65392956	+	Intronic	A	A	0.999999
1331	XM_006516123	Antxr2	8	65516318	65516318	+	Ncrna_Exonic	A	A	0.999999
1332	XM_006516154	Apc2	8	128852051	128852051	-	Intergenic	A	A	0.999999
1333	XM_006516391	Apip	9	42703005	42703005	+	Intergenic	A	A	0.999999
1334	XM_006516452	Aplp1	9	96633114	96633114	-	Intronic	A	A	0.999998
1335	XM_006516471	Apoa1	9	64445160	64445160	+	Exonic	A	A	0.999998
1336	XM_006516662	Aqp11	9	64948138	64948138	+	Intronic	A	A	0.999998
1337	XM_006516668	Aqp12	9	22222895	22222895	+	Intronic	A	A	0.999998
1338	XM_006516757	Arl4a	9	119822973	119822973	+	Exonic	A	A	0.999998
1339	XM_006516764	Arx	9	48191864	48191864	-	Exonic	A	A	0.999998
1340	XM_006516835	Arx	9	88464764	88464764	+	Exonic	A	A	0.999998
1341	XM_006516835	Asb9	9	114237594	114237594	+	Intronic	A	A	0.999998
1342	XM_006516859	Ascl2	10	12376822	12376822	-	Intergenic	A	A	0.999998
1343	XM_006516985	Ascl2	10	7947154	7947154	+	Intergenic	A	A	0.999998
1344	XM_006517158	Atf7ip2	10	9125428	9125428	-	Intronic	A	A	0.999998
1345	XM_006517158	Atl2	10	90930790	90930790	-	Exonic	A	A	0.999998
1346	XM_006517292	Atoh1	10	90703101	90703101	+	Intergenic	A	A	0.999998
1347	XM_006517295	Atoh1	11	96033692	96033692	-	Intergenic	A	A	0.999998
1348	XM_006517334	Atp23	11	104917698	104917698	-	Intronic	A	A	0.999998
1349	XM_006517396	Atp2c1	1	87157521	87157521	-	Intergenic	A	A	0.999998
1350	XM_006517517	Atp5o	12	51518818	51518818	+	Exonic	A	A	0.999998
1351	XM_006517568	Atp6ap2	12	31392579	31392579	-	Intergenic	A	A	0.999997
1352	XM_006517569	Atp6v1g3	12	31547303	31547303	+	Exonic	A	A	0.999997
1353	XM_006517612	Atxn3	12	76563550	76563550	-	Intronic	A	A	0.999997
1354	XM_006517629	Aym1	12	59381548	59381548	-	Intronic	A	A	0.999997
1355	XM_006517643	Aym1	12	19118955	19118955	+	Intronic	A	A	0.999997
1356	XM_006517643	B3galt5	12	106673738	106673738	-	Intergenic	A	A	0.999997
1357	XM_006517688	B4galt6	13	43001463	43001463	-	Ncrna_Intronic	A	A	0.999997
1358	XM_006517702	Barx2	13	25194304	25194304	+	Ncrna_Intronic	A	A	0.999997
1359	XM_006517707	Barx2	13	65896995	65896995	+	Ncrna_Intronic	A	A	0.999997
1360	XM_006517707	Barx2	14	77976135	77976135	-	Ncrna_Intronic	A	A	0.999997
1361	XM_006517957	Bcas1	14	30309899	30309899	+	Intronic	A	A	0.999996
1362	XM_006518374	Bcl9	14	60451510	60451510	+	Exonic	A	A	0.999996
1363	XM_006518427	Bcl9l	14	60522918	60522918	-	Intronic	A	A	0.999996
1364	XM_006518586	Bdnf	14	24214751	24214751	+	Intronic	A	A	0.999996
1365	XM_006518586	Bpgm	15	13068088	13068088	-	Exonic	A	A	0.999996
1366	XM_006519118	Brinp2	15	13088947	13088947	+	Intronic	A	A	0.999999
1367	XM_006519160	Bscl2	15	13088985	13088985	+	Intergenic	A	A	0.999999
1368	XM_006519218	Bsph1	15	98893665	98893665	-	Exonic	A	A	0.999999
1369	XM_006519228	Btbd35f23	15	54918956	54918956	-	Intronic	A	A	0.999999
1370	XM_006519355	Btd	15	76404546	76404546	+	Exonic	A	A	0.999999
1371	XM_006519396	Btg3	2	162658773	162658773	+	Intergenic	A	A	0.999999
1372	XM_006519591	C1ql2	15	27932470	27932470	-	Intergenic	A	A	0.999999
1373	XM_006519600	C2cd4a	16	11109875	11109875	-	Exonic	A	A	0.999999
1374	XM_006519740	C9	16	22698366	22698366	-	Intergenic	A	A	0.999999
1375	XM_006519973	Cacna2d4	16	14345545	14345545	-	Intergenic	A	A	0.999999
1376	XM_006519973	Camk1g	16	20675837	20675837	-	Intergenic	A	A	0.999999
1377	XM_006520004	Casp12	16	3727257	3727257	+	Intronic	A	A	0.999999
1378	XM_006520042	Ccdc167	16	13648164	13648164	+	Intergenic	A	A	0.999999
1379	XM_006520043	Ccdc178	16	12777780	12777780	-	Ncrna_Intronic	A	A	0.999999
1380	XM_006520071	Ccdc181	17	41244627	41244627	-	Intergenic	A	A	0.999999
1381	XM_006520169	Ccdc30	17	90095806	90095806	+	Ncrna_Intronic	A	A	0.999999
1382	XM_006520179	Ccdc73	17	85467237	85467237	+	Intergenic	A	A	0.999999
1383	XM_006520261	Cd2	17	23634688	23634688	-	Intergenic	A	A	0.999999
1384	XM_006520409	Cd5l	17	81048887	81048887	+	Intergenic	A	A	0.999999
1385	XM_006520410	Cd79b	1	40081390	40081390	-	Intronic	A	A	0.999999
1386	XM_006520675	Cd83	2	129479313	129479313	+	Exonic	A	A	0.999999
1387	XM_006520675	Cdca7	17	46447588	46447588	-	Ncrna_Intronic	A	A	0.999999
1388	XM_006520697	Cdcp3	18	69337032	69337032	+	Exonic	A	A	0.999999
1389	XM_006520733	Cdh18	18	84723706	84723706	-	Intergenic	A	A	0.999999
1390	XM_006520815	Cdh18	19	44036697	44036697	-	Intergenic	A	A	0.999999
1391	XM_006520818	Cdh20	19	57049763	57049763	+	Intergenic	A	A	0.999999
1392	XM_006520846	Cdh20	19	28975117	28975117	-	Intergenic	A	A	0.999999
1393	XM_006520967	Cdk8	19	58544064	58544064	+	Intergenic	A	A	0.999999
1394	XM_006520969	Cdkl2	X	159219126	159219126	-	Intergenic	A	A	0.999999
1395	XM_006521268	Cdkn2b	X	159219076	159219076	-	Ncrna_Intronic	A	A	0.999999
1396	XM_006521286	Cebpd	X	168205313	168205313	+	Intronic	A	A	0.999999
1397	XM_006521286	Cela1	X	49439749	49439749	+	Exonic	A	A	0.999998
1398	XM_006521286	Cemip	2	38702304	38702304	-	Intronic	A	A	0.999998
1399	XM_006521349	Cenpc1	X	161450697	161450697	+	Intronic	A	A	0.999998
1400	XM_006521449	Cep104	X	161483356	161483356	+	Intergenic	A	A	0.999998
1401	XM_006521610	Cfl2	2	59585430	59585430	+	Ncrna_Exonic	A	A	0.999998
1402	XM_006521630	Cgnl1	2	59605006	59605006	-	Intronic	A	A	0.999998
1403	XM_006521630	Chaf1a	2	3569447	3569447	+	Intergenic	A	A	0.999998
1404	XM_006521660	Chd1	2	106109951	106109951	-	Intergenic	A	A	0.999998
1405	XM_006521703	Chd1	2	166279864	166279864	+	Intergenic	A	A	0.999998
1406	XM_006521787	Chit1	3	26166593	26166593	+	Intergenic	A	A	0.999998
1407	XM_006521885	Chmp3	3	25998163	25998163	+	Exonic	A	A	0.999998
1408	XM_006522237	Chmp5	3	145964652	145964652	-	Exonic	A	A	0.999998
1409	XM_006522286	Chp2	3	54055047	54055047	-	Intergenic	A	A	0.999998
1410	XM_006522381	Chrm2	3	85933473	85933473	-	Ncrna_Intronic	A	A	0.999998
1411	XM_006522668	Chrna7	1	56984442	56984442	+	Intergenic	A	A	0.999998
1412	XM_006522952	Chrnb3	4	126755049	126755049	-	Intergenic	A	A	0.999998
1413	XM_006522952	Chsy3	4	76387749	76387749	-	Ncrna_Exonic	A	A	0.999998
1414	XM_006522968	Chsy3	4	42935397	42935397	-	Ncrna_Exonic	A	A	0.999997
1415	XM_006523057	Cib2	4	124881970	124881970	+	Ncrna_Intronic	A	A	0.999997
1416	XM_006523057	Cldn13	1	188904630	188904630	-	Ncrna_Intronic	A	A	0.999997
1417	XM_006523200	Cldn17	4	19879420	19879420	+	Intergenic	A	A	0.999997
1418	XM_006523223	Cldn22	4	107974772	107974772	+	Intergenic	A	A	0.999997
1419	XM_006523352	Cldn22	4	127061379	127061379	-	Intergenic	A	A	0.999997
1420	XM_006523558	Cldn34c1	4	92015822	92015822	-	Intergenic	A	A	0.999997
1421	XM_006523592	Cldn34c2	4	128080451	128080451	-	Ncrna_Exonic	A	A	0.999997
1422	XM_006523598	Cln5	4	3499972	3499972	+	Ncrna_Exonic	A	A	0.999997
1423	XM_006523598	Clns1a	4	3420545	3420545	+	Ncrna_Exonic	A	A	0.999997
1424	XM_006523739	Clp1	4	3459535	3459535	+	Intronic	A	A	0.999996
1425	XM_006523833	Cmss1	5	51646108	51646108	+	Intronic	A	A	0.999996
1426	XM_006523833	Cnga3	5	125048137	125048137	-	Intronic	A	A	0.999996
1427	XM_006523931	Cnga3	5	100618680	100618680	+	Intronic	A	A	0.999996
1428	XM_006523933	Cnga3	5	72402078	72402078	+	Intronic	A	A	0.999996
1429	XM_006524010	Cnga3	5	72418666	72418666	+	Intronic	A	A	0.999999
1430	XM_006524010	Cnrip1	5	124090350	124090350	+	Intronic	A	A	0.999999
1431	XM_006524145	Cntnap4	5	115074193	115074193	+	Intronic	A	A	0.999999
1432	XM_006524320	Col6a4	5	37178306	37178306	-	Intronic	A	A	0.999999
1433	XM_006524401	Coro1c	5	108899099	108899099	+	Intronic	A	A	0.999999
1434	XM_006524401	Cpa6	5	137187206	137187206	-	Intronic	A	A	0.999999
1435	XM_006524401	Cpxcr1	6	34579265	34579265	+	Intronic	A	A	0.999999
1436	XM_006524778	Crhr2	6	89763000	89763000	-	Intronic	A	A	0.999999
1437	XM_006524934	Csmd3	6	118706676	118706676	+	Intronic	A	A	0.999999
1438	XM_006524941	Cspg5	6	103699197	103699197	-	Intergenic	A	A	0.999999
1439	XM_006525180	Ctnna3	6	121091774	121091774	+	Intergenic	A	A	0.999999
1440	XM_006525189	Ctr9	6	24453836	24453836	+	Intergenic	A	A	0.999999
1441	XM_006525477	Ctsf	6	96876903	96876903	+	Intergenic	A	A	0.999999
1442	XM_006525585	Cxcr2	6	39449461	39449461	+	Intronic	A	A	0.999999
1443	XM_006525588	Cxcr3	1	182974747	182974747	-	Intronic	A	A	0.999999
1444	XM_006525690	Cyp2ab1	6	145221759	145221759	-	Intronic	A	A	0.999999
1445	XM_006525775	Cyp3a41a	6	30618575	30618575	-	Intronic	A	A	0.999999
1446	XM_006525812	Ctr9	6	30526435	30526435	+	Intergenic	A	A	0.999999
1447	XM_006525817	Cyp51	1	181038519	181038519	-	Exonic	A	A	0.999999
1448	XM_006525817	Cypt14	7	83703285	83703285	+	Exonic	A	A	0.999999
1449	XM_006525823	Cyth3	7	37772479	37772479	-	Exonic	A	A	0.999999
1450	XM_006525998	D1Pas1	7	37772477	37772477	-	Exonic	A	A	0.999999
1451	XM_006526084	D3Ertd751e	7	134872876	134872876	+	Exonic	A	A	0.999999
1452	XM_006526092	D3Ertd751e	5	125847554	125847554	-	Exonic	A	A	0.999999
1453	XM_006526155	D430041D05Rik	17	36399520	36399520	-	Exonic	A	A	0.999999
1454	XM_006526156	D430041D05Rik	16	21021499	21021499	+	Exonic	A	A	0.999999
1455	XM_006526156	Dact3	X	47411791	47411791	+	Exonic	A	A	0.999999
1456	XM_006526190	Dad1	1	9365033	9365033	+	Exonic	A	A	0.999999
1457	XM_006526192	Dbx1	7	27710351	27710351	-	Exonic	A	A	0.999999
1458	XM_006526205	Dbx2	7	44586517	44586517	-	Exonic	A	A	0.999999
1459	XM_006526327	Dcc	7	72397565	72397565	+	Exonic	A	A	0.999999
1460	XM_006526459	Dcc	7	81206067	81206067	+	Exonic	A	A	0.999998
1461	XM_006526459	Dcc	7	81627743	81627743	+	Exonic	A	A	0.999998
1462	XM_006526459	Ddx18	7	115392126	115392126	+	Exonic	A	A	0.999998
1463	XM_006526735	Ddx46	7	115474214	115474214	+	Exonic	A	A	0.999998
1464	XM_006526778	Defb43	7	125324296	125324296	-	Exonic	A	A	0.999998
1465	XM_006526778	Dkk2	7	132491873	132491873	+	Exonic	A	A	0.999998
1466	XM_006527000	Dlgap2	8	11191053	11191053	+	Exonic	A	A	0.999998
1467	XM_006527137	Dlgap3	8	11244542	11244542	+	Exonic	A	A	0.999998
1468	XM_006527243	Dna2	8	14773309	14773309	-	Exonic	A	A	0.999998
1469	XM_006527357	Dnai1	8	93627591	93627591	-	Exonic	A	A	0.999998
1470	XM_006527357	Dnai1	8	93627641	93627641	-	Exonic	A	A	0.999998
1471	XM_006527760	Dpp6	8	108648669	108648669	+	Exonic	A	A	0.999998
1472	XM_006527768	Dsel	8	122739797	122739797	+	Exonic	A	A	0.999998
1473	XM_006527910	Dtnb	8	18552105	18552105	+	Exonic	A	A	0.999998
1474	XM_006527910	Dusp6	8	18552128	18552128	+	Exonic	A	A	0.999998
1475	XM_006527967	Dynlrb2	8	29585038	29585038	-	Exonic	A	A	0.999998
1476	XM_006527992	Ect2	8	34740274	34740274	-	Exonic	A	A	0.999998
1477	XM_006528020	Eef1aknmt	8	101825167	101825167	-	Exonic	A	A	0.999997
1478	XM_006528127	Efhc1	8	49902155	49902155	-	Exonic	A	A	0.999997
1479	XM_006528165	Efnb2	8	49902163	49902163	-	Exonic	A	A	0.999997
1480	XM_006528371	Efnb2	8	49420071	49420071	-	Exonic	A	A	0.999997
1481	XM_006528604	Efnb2	8	48656099	48656099	-	Exonic	A	A	0.999997
1482	XM_006528605	Ehd3	1	34177978	34177978	+	Exonic	A	A	0.999997
1483	XM_006528670	Elmo1	1	34239912	34239912	+	Exonic	A	A	0.999997
1484	XM_006528789	Elovl2	1	34239915	34239915	+	Exonic	A	A	0.999997
1485	XM_006528796	Elovl3	1	38543075	38543075	+	Exonic	A	A	0.999997
1486	XM_006528873	Emp1	1	39651647	39651647	-	Utr5	A	A	0.999997
1487	XM_006529107	Emx1	1	42544712	42544712	-	Utr5	A	A	0.999996
1488	XM_006529258	Enox1	1	42770240	42770240	-	Utr5	A	A	0.999996
1489	XM_006529330	Epha3	1	55902888	55902888	-	Utr5	A	A	0.999996
1490	XM_006529481	Ephb1	9	107883304	107883304	+	Utr5	A	A	0.999996
1491	XM_006529481	Ephb4	1	88946626	88946626	+	Utr5	A	A	0.999996
1492	XM_006529622	Epm2a	9	4210679	4210679	+	Utr5	A	A	0.999999
1493	XM_006529729	Erg	9	4817448	4817448	-	Utr5	A	A	0.999999
1494	XM_006529883	Etf1	9	27146247	27146247	+	Utr5	A	A	0.999999
1495	XM_006529975	Etnk2	9	30341558	30341558	+	Utr5	A	A	0.999999
1496	XM_006530152	Etnppl	9	34960504	34960504	+	Utr5	A	A	0.999999
1497	XM_006530165	Ext1	1	112448932	112448932	+	Utr5	A	A	0.999999
1498	XM_006530276	Eya3	9	92174855	92174855	-	Utr5	A	A	0.999999
1499	XM_006530276	Fabp1	9	94338899	94338899	+	Utr5	A	A	0.999999
1500	XM_006530406	Fads1	9	94338892	94338892	+	Utr5	A	A	0.999999
1501	XM_006530631	Fam163a	9	100267363	100267363	-	Utr5	A	A	0.999999
1502	XM_006530862	Fam209	10	73117293	73117293	+	Utr5	A	A	0.999999
1503	XM_006530863	Fam32a	10	73117321	73117321	+	Utr5	A	A	0.999999
1504	XM_006530863	Fbln7	10	73135477	73135477	-	Intronic	A	A	0.999999
1505	XM_006530919	Fbln7	10	73135511	73135511	-	Intronic	A	A	0.999999
1506	XM_006530986	Fbn2	1	152677014	152677014	+	Intronic	A	A	0.999999
1507	XM_006530986	Fbxw24	1	154107302	154107302	+	Intronic	A	A	0.999999
1508	XM_006530986	Fbxw4	10	20916178	20916178	-	Intronic	A	A	0.999999
1509	XM_006531060	Fem1al	1	189539144	189539144	+	Intronic	A	A	0.999999
1510	XM_006531260	Ferd3l	10	111759234	111759234	-	Intronic	A	A	0.999999
1511	XM_006531389	Fermt2	10	118676869	118676869	-	Intronic	A	A	0.999999
1512	XM_006531406	Fgf20	10	118710954	118710954	+	Intronic	A	A	0.999999
1513	XM_006531409	Foxb2	10	120936740	120936740	+	Intronic	A	A	0.999999
1514	XM_006531557	Foxc1	10	121912820	121912820	-	Intronic	A	A	0.999999
1515	XM_006531708	Foxf2	10	126645778	126645778	+	Intergenic	A	A	0.999999
1516	XM_006531825	Foxi3	10	7225883	7225883	-	Intergenic	A	A	0.999999
1517	XM_006531985	Foxl1	10	37881341	37881341	-	Intergenic	A	A	0.999999
1518	XM_006532157	Foxl1	10	38002846	38002846	+	Intergenic	A	A	0.999999
1519	XM_006532640	Foxn2	10	39552922	39552922	+	Intergenic	A	A	0.999999
1520	XM_006533206	Foxp2	10	44598241	44598241	+	Intergenic	A	A	0.999999
1521	XM_006533301	Fry	1	77903355	77903355	+	Intergenic	A	A	0.999999
1522	XM_006533415	Fsip1	11	55050774	55050774	-	Intergenic	A	A	0.999999
1523	XM_006533449	Fthl17e	11	5215989	5215989	+	Intergenic	A	A	0.999998
1524	XM_006533847	Gabrg1	11	5216058	5216058	+	Intergenic	A	A	0.999998
1525	XM_006534254	Gadd45g	11	55789181	55789181	-	Intergenic	A	A	0.999998
1526	XM_006534489	Gadd45g	11	61046908	61046908	+	Intergenic	A	A	0.999998
1527	XM_006534759	Galnt13	11	86868553	86868553	-	Intergenic	A	A	0.999998
1528	XM_006534765	Galnt15	12	27068527	27068527	+	Intergenic	A	A	0.999998
1529	XM_006534773	Galnt17	12	34798328	34798328	+	Intergenic	A	A	0.999998
1530	XM_006534773	Galr1	12	70907750	70907750	-	Intronic	A	A	0.999998
1531	XM_006534815	Gata4	12	99293818	99293818	+	Intronic	A	A	0.999998
1532	XM_006535162	Gc	12	112350281	112350281	+	Ncrna_Intronic	A	A	0.999998
1533	XM_006535262	Gcnt1	13	68850925	68850925	-	Ncrna_Intronic	A	A	0.999998
1534	XM_006535262	Gcnt2	13	6807672	6807672	-	Ncrna_Intronic	A	A	0.999998
1535	XM_006535278	Gde1	13	59566105	59566105	+	Exonic	A	A	0.999998
1536	XM_006535292	Gdnf	13	97341724	97341724	+	Exonic	A	A	0.999998
1537	XM_006535611	Ggh	13	6039541	6039541	+	Exonic	A	A	0.999998
1538	XM_006535631	Gkn3	13	6039531	6039531	+	Exonic	A	A	0.999998
1539	XM_006535639	Glp1r	13	34287920	34287920	+	Exonic	A	A	0.999998
1540	XM_006535648	Glra1	13	51209969	51209969	+	Exonic	A	A	0.999997
1541	XM_006535803	Gm12169	13	52254525	52254525	+	Intergenic	A	A	0.999997
1542	XM_006536170	Gm1322	13	52254722	52254722	-	Intergenic	A	A	0.999997
1543	XM_006537533	Gm1322	13	52246544	52246544	+	Intergenic	A	A	0.999997
1544	XM_006537533	Gm21671	13	59080777	59080777	+	Exonic	A	A	0.999997
1545	XM_006537533	Gm4791	13	59025223	59025223	-	Exonic	A	A	0.999997
1546	XM_006537639	Gm4894	13	62257718	62257718	+	Exonic	A	A	0.999997
1547	XM_006537806	Gm572	13	79216874	79216874	-	Intergenic	A	A	0.999997
1548	XM_006537806	Gm5897	2	155133062	155133062	+	Upstream	A	A	0.999997
1549	XM_006537919	Gm5934	14	98600939	98600939	+	Upstream	A	A	0.999997
1550	XM_006537940	Gm6588	14	111641823	111641823	+	Upstream	A	A	0.999996
1551	XM_006537951	Gm826	14	111642065	111642065	-	Upstream	A	A	0.999996
1552	XM_006537994	Gmnc	2	66388053	66388053	+	Upstream	A	A	0.999996
1553	XM_006538018	Gnat3	15	99857804	99857804	-	Ncrna_Intronic	A	A	0.999996
1554	XM_006538047	Gnat3	15	55945810	55945810	-	Ncrna_Intronic	A	A	0.999996
1555	XM_006538086	Gng13	15	13372926	13372926	-	Ncrna_Intronic	A	A	0.999999
1556	XM_006538253	Gng13	15	77357110	77357110	+	Ncrna_Intronic	A	A	0.999999
1557	XM_006538306	Gpc5	15	73439189	73439189	-	Ncrna_Intronic	A	A	0.999999
1558	XM_006538306	Gpd2	15	94026081	94026081	-	Ncrna_Intronic	A	A	0.999999
1559	XM_006538314	Grap	15	95099614	95099614	+	Intronic	A	A	0.999999
1560	XM_006538451	Grhpr	15	100464543	100464543	-	Intronic	A	A	0.999999
1561	XM_006538506	Gria2	15	102762474	102762474	-	Exonic	A	A	0.999999
1562	XM_006538506	Grin2a	16	68479634	68479634	-	Intergenic	A	A	0.999999
1563	XM_006538531	Grin3a	17	66453901	66453901	-	Intergenic	A	A	0.999999
1564	XM_006538609	Grip1	17	69930314	69930314	+	Intergenic	A	A	0.999999
1565	XM_006538760	Gstk1	17	70590429	70590429	-	Intergenic	A	A	0.999999
1566	XM_006539015	Gtf3a	17	62609042	62609042	+	Intergenic	A	A	0.999999
1567	XM_006539144	Gtf3a	17	73671201	73671201	+	Intergenic	A	A	0.999999
1568	XM_006539449	Gtf3a	17	83205934	83205934	+	Intergenic	A	A	0.999999
1569	XM_006539449	H2ab3	17	12070725	12070725	-	Intergenic	A	A	0.999999
1570	XM_006539537	H2ab3	17	45936659	45936659	-	Intergenic	A	A	0.999999
1571	XM_006539782	H2-D1	18	42266385	42266385	+	Intergenic	A	A	0.999999
1572	XM_006539961	H2-M5	18	32020743	32020743	-	Intergenic	A	A	0.999999
1573	XM_006540046	H2-M5	18	38017610	38017610	+	Intergenic	A	A	0.999999
1574	XM_006540315	H2-M5	18	52565614	52565614	-	Intergenic	A	A	0.999999
1575	XM_006540341	Haus5	18	42622886	42622886	-	Intergenic	A	A	0.999999
1576	XM_006540670	Havcr1	19	57994349	57994349	-	Intergenic	A	A	0.999999
1577	XM_006540826	Hax1	19	57871579	57871579	-	Intronic	A	A	0.999999
1578	XM_006540831	Hcn1	19	24743010	24743010	+	Intronic	A	A	0.999999
1579	XM_006540831	Hipk3	19	42328437	42328437	+	Intronic	A	A	0.999999
1580	XM_006540972	Hmx1	19	56753043	56753043	-	Intronic	A	A	0.999999
1581	XM_006541212	Hnf1b	19	9310092	9310092	+	Intronic	A	A	0.999999
1582	XM_006541491	Hnf4g	19	15729810	15729810	-	Intronic	A	A	0.999999
1583	XM_011238368	Hnf4g	X	38505009	38505009	-	Intronic	A	A	0.999999
1584	XM_011238825	Hnf4g	2	4804273	4804273	-	Intronic	A	A	0.999999
1585	XM_011239027	Hnf4g	2	35893196	35893196	-	Intronic	A	A	0.999999
1586	XM_011239030	Hoxc10	2	157525623	157525623	-	Intronic	A	A	0.999998
1587	XM_011239159	Hoxc4	2	157525683	157525683	-	Intronic	A	A	0.999998
1588	XM_011239807	Hoxc4	2	166698560	166698560	+	Intronic	A	A	0.999998
1589	XM_011239979	Hpse	2	173309992	173309992	+	Intergenic	A	A	0.999998
1590	XM_011240004	Hs3st3a1	2	151117715	151117715	-	Intergenic	A	A	0.999998
1591	XM_011240119	Hs3st4	3	51694553	51694553	-	Intergenic	A	A	0.999998
1592	XM_011240316	Hsbp1	3	51694577	51694577	-	Intergenic	A	A	0.999998
1593	XM_011240425	Hsbp1	3	53436329	53436329	-	Intergenic	A	A	0.999998
1594	XM_011240713	Hsd17b11	3	85498461	85498461	-	Intergenic	A	A	0.999998
1595	XM_011240766	Hsd3b6	3	89852033	89852033	-	Intergenic	A	A	0.999998
1596	XM_011240766	Hspa12a	3	96331530	96331530	-	Intergenic	A	A	0.999998
1597	XM_011240766	Hspa12a	3	121941469	121941469	+	Intergenic	A	A	0.999998
1598	XM_011241024	Iars	3	144531271	144531271	+	Intergenic	A	A	0.999998
1599	XM_011241208	Igfbp5	3	147974243	147974243	+	Intergenic	A	A	0.999998
1600	XM_011241354	Igfl3	3	152832404	152832404	+	Intergenic	A	A	0.999998
1601	XM_011241574	Il10	3	33988900	33988900	+	Intergenic	A	A	0.999998
1602	XM_011241578	Il20	4	151912534	151912534	+	Intergenic	A	A	0.999998
1603	XM_011241578	Iqcm	4	49277728	49277728	-	Intergenic	A	A	0.999997
1604	XM_011241586	Iqschfp	4	87558435	87558435	-	Intergenic	A	A	0.999997
1605	XM_011241830	Iqsec3	4	117438105	117438105	-	Intergenic	A	A	0.999997
1606	XM_011241980	Iqsec3	4	123262585	123262585	+	Intergenic	A	A	0.999997
1607	XM_011242042	Irf8	4	125274870	125274870	-	Intronic	A	A	0.999997
1608	XM_011242106	Irf8	4	139836304	139836304	-	Intronic	A	A	0.999997
1609	XM_011242128	Irs2	5	8005179	8005179	-	Utr5	A	A	0.999997
1610	XM_011242133	Irx1	5	8953762	8953762	+	Ncrna_Intronic	A	A	0.999997
1611	XM_011242133	Irx5	5	31412000	31412000	+	Upstream	A	A	0.999997
1612	XM_011242213	Irx6	5	75699206	75699206	-	Utr5	A	A	0.999997
1613	XM_011242213	Itga3	5	75699240	75699240	-	Intronic	A	A	0.999996
1614	XM_011242361	Itgb6	5	99699987	99699987	+	Upstream	A	A	0.999996
1615	XM_011242531	Itpripl2	5	100331316	100331316	-	Intergenic	A	A	0.999996
1616	XM_011242544	Jazf1	5	113348110	113348110	-	Intergenic	A	A	0.999996
1617	XM_011242544	Kat2b	5	125659341	125659341	+	Intergenic	A	A	0.999996
1618	XM_011242727	Kcna10	5	129381434	129381434	+	Intergenic	A	A	0.999999
1619	XM_011242925	Kcng3	5	143972625	143972625	+	Intergenic	A	A	0.999999
1620	XM_011242933	Kcnj3	5	73834226	73834226	+	Intergenic	A	A	0.999999
1621	XM_011243028	Kcnj3	5	91428141	91428141	-	Intergenic	A	A	0.999999
1622	XM_011243028	Kcnj9	5	101877161	101877161	+	Intergenic	A	A	0.999999
1623	XM_011243096	Kcnk9	6	39314665	39314665	+	Intergenic	A	A	0.999999
1624	XM_011243097	Kcnk9	6	51172509	51172509	+	Intergenic	A	A	0.999999
1625	XM_011243109	Kcnn2	6	51172460	51172460	-	Intergenic	A	A	0.999999
1626	XM_011243136	Kcnn3	6	88989503	88989503	+	Intergenic	A	A	0.999999
1627	XM_011243347	Kcnn3	6	90233216	90233216	-	Intergenic	A	A	0.999999
1628	XM_011243443	Kctd8	6	93548993	93548993	-	Intergenic	A	A	0.999999
1629	XM_011243696	Kctd8	6	126755327	126755327	-	Intergenic	A	A	0.999999
1630	XM_011243873	Kif2b	6	127862459	127862459	+	Intergenic	A	A	0.999999
1631	XM_011244264	Kif2b	6	135879086	135879086	+	Intergenic	A	A	0.999999
1632	XM_011244282	Klf5	6	135879294	135879294	-	Intronic	A	A	0.999999
1633	XM_011244319	Klf7	6	51192148	51192148	+	Intronic	A	A	0.999999
1634	XM_011244395	Klhl31	6	51187873	51187873	+	Intronic	A	A	0.999999
1635	XM_011244651	Kpnb1	6	140107552	140107552	+	Intronic	A	A	0.999999
1636	XM_011244673	Krt4	6	140107503	140107503	+	Intronic	A	A	0.999999
1637	XM_011244673	L3mbtl4	6	140107689	140107689	-	Intronic	A	A	0.999999
1638	XM_011245523	Lage3	6	140107814	140107814	+	Intronic	A	A	0.999999
1639	XM_011245526	Lair1	7	80371976	80371976	-	Intronic	A	A	0.999999
1640	XM_011245632	Lamc1	7	111858624	111858624	-	Intronic	A	A	0.999999
1641	XM_011245683	Lamc1	1	48860059	48860059	-	Intronic	A	A	0.999999
1642	XM_011245731	Lbp	6	122417336	122417336	+	Intronic	A	A	0.999999
1643	XM_011245731	Ldlr	6	122417521	122417521	-	Intronic	A	A	0.999999
1644	XM_011245731	Ldlr	9	44372768	44372768	+	Intronic	A	A	0.999999
1645	XM_011245812	Ldoc1	8	51835352	51835352	+	Intronic	A	A	0.999999
1646	XM_011245826	Lef1	19	53441792	53441792	-	Intronic	A	A	0.999999
1647	XM_011245843	Lef1	4	141505618	141505618	+	Intronic	A	A	0.999999
1648	XM_011245847	Lep	1	19798928	19798928	+	Intergenic	A	A	0.999999
1649	XM_011245847	Leprotl1	1	31936165	31936165	-	Exonic	A	A	0.999999
1650	XM_011245887	Lig1	1	31966820	31966820	-	Ncrna_Intronic	A	A	0.999999
1651	XM_011245922	Lima1	1	32161978	32161978	+	Exonic	A	A	0.999999
1652	XM_011246244	Lipf	1	30588264	30588264	-	Exonic	A	A	0.999999
1653	XM_011246345	Lipf	1	34719111	34719111	-	Exonic	A	A	0.999999
1654	XM_011246498	Lipt2	1	41752496	41752496	+	Intergenic	A	A	0.999999
1655	XM_011246790	Lipt2	1	42462408	42462408	+	Intergenic	A	A	0.999999
1656	XM_011246791	Loxl4	1	53608192	53608192	+	Intronic	A	A	0.999999
1657	XM_011246800	Lrfn2	1	77663558	77663558	-	Intronic	A	A	0.999999
1658	XM_011246905	Lrfn2	1	77663616	77663616	-	Intronic	A	A	0.999999
1659	XM_011247202	Lrfn2	1	77734424	77734424	+	Intronic	A	A	0.999999
1660	XM_011247226	Lrp2	1	80053746	80053746	+	Intronic	A	A	0.999999
1661	XM_011247280	Lrp2bp	1	161931786	161931786	-	Intronic	A	A	0.999999
1662	XM_011247289	Lrrc17	1	163618342	163618342	-	Intronic	A	A	0.999999
1663	XM_011247406	Lrrtm3	1	164808018	164808018	+	Intronic	A	A	0.999999
1664	XM_011247417	Lrtm2	1	167072763	167072763	+	Intronic	A	A	0.999999
1665	XM_011247417	Lsm1	1	168864332	168864332	-	Intronic	A	A	0.999999
1666	XM_011247481	Lyg2	1	169480963	169480963	+	Intronic	A	A	0.999999
1667	XM_011247522	Magea10	1	186374648	186374648	-	Intronic	A	A	0.999999
1668	XM_011247684	Magea13	1	186420239	186420239	-	Intronic	A	A	0.999999
1669	XM_011247730	Magohb	1	186899210	186899210	+	Intronic	A	A	0.999999
1670	XM_011247765	Man1a2	1	194656142	194656142	-	Intronic	A	A	0.999999
1671	XM_011247926	Map3k13	2	6100128	6100128	-	Intronic	A	A	0.999999
1672	XM_011247965	Marveld3	2	6569825	6569825	+	Intronic	A	A	0.999999
1673	XM_011248051	Masp1	2	24921494	24921494	+	Intronic	A	A	0.999999
1674	XM_011248087	Mavs	2	34632341	34632341	-	Intronic	A	A	0.999999
1675	XM_011248164	Mbl2	2	38350164	38350164	+	Intronic	A	A	0.999999
1676	XM_011248186	Mcemp1	2	45206206	45206206	-	Intronic	A	A	0.999999
1677	XM_011248239	Mcm3	2	139753962	139753962	-	Intronic	A	A	0.999999
1678	XM_011248295	Mcu	2	130248060	130248060	+	Intronic	A	A	0.999999
1679	XM_011248297	Mdga2	2	63767919	63767919	+	Intronic	A	A	0.999999
1680	XM_011248706	Med23	2	75358221	75358221	+	Intronic	A	A	0.999999
1681	XM_011248706	Med28	2	80967469	80967469	-	Intronic	A	A	0.999999
1682	XM_011248822	Megf10	2	81126194	81126194	-	Intronic	A	A	0.999999
1683	XM_011248822	Mep1b	2	85276716	85276716	-	Exonic	A	A	0.999999
1684	XM_011249132	Mep1b	2	93112650	93112650	-	Exonic	A	A	0.999999
1685	XM_011249132	Mettl21a	2	94765651	94765651	+	Exonic	A	A	0.999999
1686	XM_011249132	Mettl21c	2	95601950	95601950	+	Exonic	A	A	0.999999
1687	XM_011249294	Mettl7a2	2	95224215	95224215	-	Exonic	A	A	0.999999
1688	XM_011249334	Mgat4c	2	98613478	98613478	+	Intergenic	A	A	0.999998
1689	XM_011249404	Mgp	2	103241860	103241860	+	Intronic	A	A	0.999998
1690	XM_011249547	Mid1ip1	2	123312466	123312466	+	Intergenic	A	A	0.999998
1691	XM_011249657	Mid1ip1	2	128250730	128250730	+	Intergenic	A	A	0.999998
1692	XM_011249657	Mkrn3	2	137704692	137704692	+	Intronic	A	A	0.999998
1693	XM_011250020	Mkx	2	163347760	163347760	+	Exonic	A	A	0.999998
1694	XM_011250026	Mmp16	2	163347778	163347778	+	Exonic	A	A	0.999998
1695	XM_011250026	Mmp1b	2	165120243	165120243	+	Exonic	A	A	0.999998
1696	XM_011250257	Mocos	2	170177045	170177045	-	Exonic	A	A	0.999998
1697	XM_011250257	Mon1b	2	170177058	170177058	-	Exonic	A	A	0.999998
1698	XM_011250271	Mon2	2	170874792	170874792	+	Exonic	A	A	0.999998
1699	XM_011250349	Mos	2	172198014	172198014	+	Exonic	A	A	0.999998
1700	XM_011250930	Mrc2	2	172197983	172197983	+	Exonic	A	A	0.999998
1701	XM_017312290	Mreg	2	173143675	173143675	+	Exonic	A	A	0.999998
1702	XM_017312327	Mrgprb4	2	174010824	174010824	+	Exonic	A	A	0.999998
1703	XM_017312461	Mrln	2	179060635	179060635	-	Exonic	A	A	0.999998
1704	XM_017312520	Mrpl3	3	79742615	79742615	+	Exonic	A	A	0.999998
1705	XM_017312555	Mrpl3	3	54928709	54928709	-	Exonic	A	A	0.999998
1706	XM_017312779	Msh2	3	54957050	54957050	+	Exonic	A	A	0.999998
1707	XM_017312862	Mtarc1	3	78327030	78327030	+	Exonic	A	A	0.999998
1708	XM_017312967	Mtnr1b	3	82664875	82664875	-	Exonic	A	A	0.999998
1709	XM_017312979	Mtss1	3	85410283	85410283	-	Exonic	A	A	0.999998
1710	XM_017312979	Mtx2	3	105277356	105277356	-	Exonic	A	A	0.999998
1711	XM_017313055	Mtx2	3	126414716	126414716	-	Exonic	A	A	0.999998
1712	XM_017313103	Myo3a	3	126719865	126719865	-	Exonic	A	A	0.999998
1713	XM_017313108	Myrfl	3	127459336	127459336	+	Exonic	A	A	0.999998
1714	XM_017313269	Myzap	3	129782925	129782925	-	Exonic	A	A	0.999998
1715	XM_017313271	N6amt1	3	139827079	139827079	+	Exonic	A	A	0.999998
1716	XM_017313302	N6amt1	3	143040350	143040350	-	Exonic	A	A	0.999998
1717	XM_017313362	Acat3	3	143548289	143548289	+	Upstream	A	A	0.999998
1718	XM_017313380	Ackr3	4	129761928	129761928	+	Intronic	A	A	0.999998
1719	XM_017313491	Ackr3	4	95278219	95278219	+	Intronic	A	A	0.999998
1720	XM_017313735	Acot11	4	96800400	96800400	+	Upstream	A	A	0.999998
1721	XM_017313925	Actb	4	96800450	96800450	+	Intronic	A	A	0.999998
1722	XM_017314073	Actb	4	105135829	105135829	-	Intronic	A	A	0.999998
1723	XM_017314079	Actr3	4	109657818	109657818	+	Intergenic	A	A	0.999998
1724	XM_017314159	Actrt2	4	115985467	115985467	-	Intergenic	A	A	0.999998
1725	XM_017314160	Acyp2	4	119712663	119712663	+	Intronic	A	A	0.999998
1726	XM_017314573	Acyp2	4	125317057	125317057	+	Intronic	A	A	0.999998
1727	XM_017314765	Acyp2	4	128421565	128421565	-	Intronic	A	A	0.999998
1728	XM_017314898	Adam6a	4	128421456	128421456	+	Intronic	A	A	0.999998
1729	XM_017314943	Adcy8	4	128872947	128872947	+	Intronic	A	A	0.999998
1730	XM_017314950	Adgra3	5	35143623	35143623	-	Intronic	A	A	0.999998
1731	XM_017315068	Adgrb3	5	40705864	40705864	-	Intergenic	A	A	0.999998
1732	XM_017315069	Adgrf5	5	40082841	40082841	-	Intergenic	A	A	0.999998
1733	XM_017315183	Adgrl3	5	55259935	55259935	+	Intronic	A	A	0.999998
1734	XM_017315286	Adgrl3	5	65043548	65043548	+	Intronic	A	A	0.999998
1735	XM_017315292	Adipoq	5	67010694	67010694	-	Intronic	A	A	0.999998
1736	XM_017315484	Adipor2	5	67203117	67203117	-	Exonic	A	A	0.999998
1737	XM_017315503	Adprm	5	67180029	67180029	+	Intergenic	A	A	0.999998
1738	XM_017315662	Adra1b	5	127130993	127130993	-	Utr9	A	A	0.999998
1739	XM_017315795	Aff3	5	128815546	128815546	+	Upstream	A	A	0.999998
1740	XM_017315818	Agpat2	5	140572142	140572142	+	Intergenic	A	A	0.999998
1741	XM_017315974	AI467606	5	140926330	140926330	-	Utr9	A	A	0.999998
1742	XM_017315974	Ajap1	5	142254532	142254532	-	Intronic	A	A	0.999998
1743	XM_017316202	Akap6	5	142254551	142254551	-	Intronic	A	A	0.999998
1744	XM_017316421	Akr1c12	5	142232971	142232971	+	Intergenic	A	A	0.999998
1745	XM_017316421	Akr1c12	5	147579336	147579336	+	Intergenic	A	A	0.999998
1746	XM_017316421	Akr1c13	5	147579348	147579348	+	Intronic	A	A	0.999998
1747	XM_017316427	Aldh1a3	5	147775415	147775415	-	Intronic	A	A	0.999998
1748	XM_017316503	Aldh2	5	149024264	149024264	-	Utr9	A	A	0.999998
1749	XM_017316556	Aldoart1	6	23194413	23194413	-	Intergenic	A	A	0.999998
1750	XM_017316586	Alg2	6	26527535	26527535	+	Intergenic	A	A	0.999998
1751	XM_017316825	Alg2	6	30178311	30178311	-	Intergenic	A	A	0.999998
1752	XM_017316842	Alpk1	6	31824665	31824665	+	Exonic	A	A	0.999998
1753	XM_017316852	Angpt2	6	66155148	66155148	-	Intergenic	A	A	0.999998
1754	XM_017316888	Angptl2	6	82020846	82020846	-	Intergenic	A	A	0.999998
1755	XM_017316919	Ankrd35	6	82020913	82020913	-	Intronic	A	A	0.999998
1756	XM_017317070	Ankrd7	6	82723063	82723063	+	Intronic	A	A	0.999998
1757	XM_017317144	Antxr2	6	107023196	107023196	-	Ncrna_Exonic	A	A	0.999998
1758	XM_017317182	Apc2	6	125825604	125825604	-	Intergenic	A	A	0.999998
1759	XM_017317291	Apip	6	125803451	125803451	+	Intergenic	A	A	0.999998
1760	XM_017317317	Aplp1	6	126777723	126777723	+	Intronic	A	A	0.999998
1761	XM_017317367	Apoa1	6	135337417	135337417	+	Exonic	A	A	0.999998
1762	XM_017317466	Aqp11	6	136467607	136467607	+	Intronic	A	A	0.999998
1763	XM_017317655	Aqp12	6	136467655	136467655	+	Intronic	A	A	0.999998
1764	XM_017317722	Arl4a	6	136467588	136467588	+	Exonic	A	A	0.999998
1765	XM_017317744	Arx	6	139544579	139544579	-	Exonic	A	A	0.999998
1766	XM_017317766	Arx	6	139548442	139548442	-	Exonic	A	A	0.999998
1767	XM_017317857	Asb9	6	140359367	140359367	+	Intronic	A	A	0.999998
1768	XM_017317905	Ascl2	6	140743597	140743597	-	Intergenic	A	A	0.999998
1769	XM_017318162	Ascl2	6	143498841	143498841	-	Intergenic	A	A	0.999998
1770	XM_017318169	Atf7ip2	6	143498800	143498800	-	Intronic	A	A	0.999998
1771	XM_017318242	Atl2	6	143422996	143422996	+	Exonic	A	A	0.999998
1772	XM_017318303	Atoh1	6	143422988	143422988	+	Intergenic	A	A	0.999998
1773	XM_017318355	Atoh1	6	143432626	143432626	-	Intergenic	A	A	0.999998
1774	XM_017318355	Atp23	6	144743449	144743449	-	Intronic	A	A	0.999998
1775	XM_017318529	Atp2c1	6	144751800	144751800	+	Intergenic	A	A	0.999998
1776	XM_017318633	Atp5o	6	144822920	144822920	-	Exonic	A	A	0.999998
1777	XM_017318656	Atp6ap2	6	144877201	144877201	-	Intergenic	A	A	0.999998
1778	XM_017318667	Atp6v1g3	6	145442971	145442971	-	Exonic	A	A	0.999998
1779	XM_017318667	Atxn3	6	148540863	148540863	-	Intronic	A	A	0.999998
1780	XM_017319201	Atp5o	7	83253664	83253664	-	Exonic	A	A	0.999998
1781	XM_017319203	Aym1	7	131722621	131722621	+	Intronic	A	A	0.999998
1782	XM_017319361	B3galt5	7	133184642	133184642	+	Intergenic	A	A	0.999998
1783	XM_017319384	B4galt6	7	136588911	136588911	-	Ncrna_Intronic	A	A	0.999998
1784	XM_017319393	Barx2	7	138180257	138180257	-	Ncrna_Intronic	A	A	0.999998
1785	XM_017319495	Barx2	8	12325312	12325312	+	Ncrna_Intronic	A	A	0.999998
1786	XM_017319497	Barx2	8	13600839	13600839	+	Ncrna_Intronic	A	A	0.999998
1787	XM_017319530	Bcas1	8	15230088	15230088	-	Intronic	A	A	0.999998
1788	XM_017319534	Bcl9	8	26438840	26438840	-	Exonic	A	A	0.999998
1789	XM_017319605	Bcl9l	8	31011770	31011770	+	Intronic	A	A	0.999998
1790	XM_017319630	Bdnf	8	31000551	31000551	-	Intronic	A	A	0.999998
1791	XM_017319899	Bpgm	8	34290403	34290403	+	Exonic	A	A	0.999998
1792	XM_017320068	Brinp2	8	35257009	35257009	+	Intronic	A	A	0.999998
1793	XM_017320123	Bscl2	8	36162148	36162148	+	Intergenic	A	A	0.999998
1794	XM_017320152	Bsph1	8	44519753	44519753	-	Exonic	A	A	0.999998
1795	XM_017320175	Btbd35f23	8	56838741	56838741	-	Intronic	A	A	0.999998
1796	XM_017320194	Btd	8	59536486	59536486	+	Exonic	A	A	0.999998
1797	XM_017320222	Btg3	8	69024125	69024125	+	Intergenic	A	A	0.999998
1798	XM_017320375	C1ql2	9	3262767	3262767	+	Intergenic	A	A	0.999998
1799	XM_017320383	C2cd4a	9	43364741	43364741	-	Exonic	A	A	0.999998
1800	XM_017320428	C9	9	48674645	48674645	+	Intergenic	A	A	0.999998
1801	XM_017320471	Cacna2d4	9	48648501	48648501	+	Intergenic	A	A	0.999998
1802	XM_017320471	Camk1g	9	48648432	48648432	+	Intergenic	A	A	0.999998
1803	XM_017320471	Casp12	9	52810759	52810759	-	Intronic	A	A	0.999998
1804	XM_017320717	Ccdc167	9	61510113	61510113	+	Intergenic	A	A	0.999998
1805	XM_017320762	Ccdc178	9	61510111	61510111	+	Ncrna_Intronic	A	A	0.999998
1806	XM_017320850	Ccdc181	9	61856759	61856759	-	Intergenic	A	A	0.999998
1807	XM_017320986	Ccdc30	9	63490758	63490758	-	Ncrna_Intronic	A	A	0.999998
1808	XM_017320986	Ccdc73	9	63891680	63891680	+	Intergenic	A	A	0.999998
1809	XM_017321012	Cd2	9	74835988	74835988	+	Intergenic	A	A	0.999998
1810	XM_017321123	Cd5l	9	103570274	103570274	-	Intergenic	A	A	0.999998
1811	XM_017321202	Cd79b	9	103983821	103983821	+	Intronic	A	A	0.999998
1812	XM_017321264	Cd83	9	116049037	116049037	+	Exonic	A	A	0.999998
1813	XM_017321265	Cdca7	9	118994931	118994931	-	Ncrna_Intronic	A	A	0.999998
1814	XM_017321317	Cdcp3	9	118994954	118994954	-	Exonic	A	A	0.999998
1815	XM_017321336	Cdh18	9	119765419	119765419	+	Intergenic	A	A	0.999998
1816	XM_017321365	Cdh18	9	120485127	120485127	+	Intergenic	A	A	0.999998
1817	XM_017321376	Cdh20	10	4156667	4156667	-	Intergenic	A	A	0.999998
1818	XM_017321466	Cdh20	10	5796310	5796310	+	Intergenic	A	A	0.999998
1819	XM_017321506	Cdk8	10	7792097	7792097	+	Intergenic	A	A	0.999998
1820	XM_017321648	Cdkl2	10	15733872	15733872	-	Intergenic	A	A	0.999998
1821	XM_017321683	Cdkn2b	10	17509254	17509254	+	Ncrna_Intronic	A	A	0.999997
1822	XM_017321702	Cebpd	10	23600945	23600945	+	Intronic	A	A	0.999997
1823	XM_017321721	Cela1	10	42192174	42192174	+	Exonic	A	A	0.999997
1824	XM_017321795	Cemip	10	66001850	66001850	-	Intronic	A	A	0.999997
1825	XM_017321817	Cenpc1	10	67666491	67666491	+	Intronic	A	A	0.999997
1826	XM_017321873	Cep104	10	70983297	70983297	+	Intergenic	A	A	0.999997
1827	XM_017321989	Cfl2	10	71450074	71450074	+	Ncrna_Exonic	A	A	0.999997
1828	XM_017322244	Cgnl1	10	72539826	72539826	+	Intronic	A	A	0.999997
1829	XM_017322244	Chaf1a	10	78485278	78485278	-	Intergenic	A	A	0.999997
1830	XM_017322443	Chd1	10	82900980	82900980	-	Intergenic	A	A	0.999997
1831	XM_144574	Chd1	10	99321200	99321200	+	Intergenic	A	A	0.999997
1832	XM_619462	Chit1	10	107230845	107230845	+	Intergenic	A	A	0.999997
1833	XM_889664	Chmp3	10	114064597	114064597	-	Exonic	A	A	0.999997
1834	XR_001556	Chmp5	10	114143524	114143524	-	Exonic	A	A	0.999997
1835	XR_001778003	Chp2	10	116636834	116636834	-	Intergenic	A	A	0.999997
1836	XR_001778067	Chrm2	10	122792971	122792971	+	Ncrna_Intronic	A	A	0.999997
1837	XR_001778110	Chrna7	11	29523558	29523558	-	Intergenic	A	A	0.999997
1838	XR_001778179	Chrnb3	11	29523586	29523586	-	Intergenic	A	A	0.999997
1839	XR_001778189	Chsy3	11	29523605	29523605	-	Ncrna_Exonic	A	A	0.999997
1840	XR_001778192	Chsy3	11	13890332	13890332	+	Ncrna_Exonic	A	A	0.999997
1841	XR_001778265	Cib2	11	18398591	18398591	+	Ncrna_Intronic	A	A	0.999997
1842	XR_001778265	Cldn13	11	24865601	24865601	-	Ncrna_Intronic	A	A	0.999997
1843	XR_001778287	Cldn17	11	29603494	29603494	-	Intergenic	A	A	0.999997
1844	XR_001778299	Cldn22	12	6541605	6541605	+	Intergenic	A	A	0.999997
1845	XR_001778507	Cldn22	12	6360753	6360753	-	Intergenic	A	A	0.999997
1846	XR_001778507	Cldn34c1	12	6808555	6808555	+	Intergenic	A	A	0.999997
1847	XR_001778520	Cldn34c2	12	8842345	8842345	+	Ncrna_Exonic	A	A	0.999997
1848	XR_001778633	Cln5	12	12541842	12541842	-	Ncrna_Exonic	A	A	0.999997
1849	XR_001778633	Clns1a	12	38930125	38930125	+	Ncrna_Exonic	A	A	0.999997
1850	XR_001778650	Clp1	12	48098946	48098946	+	Intronic	A	A	0.999997
1851	XR_001778691	Cmss1	12	48287105	48287105	-	Intronic	A	A	0.999997
1852	XR_001778745	Cnga3	12	48132728	48132728	-	Intronic	A	A	0.999997
1853	XR_001778745	Cnga3	12	52435771	52435771	+	Intronic	A	A	0.999997
1854	XR_001778748	Cnga3	12	53670230	53670230	-	Intronic	A	A	0.999997
1855	XR_001778750	Cnga3	12	53812433	53812433	+	Intronic	A	A	0.999997
1856	XR_001778760	Cnrip1	12	53833258	53833258	-	Intronic	A	A	0.999997
1857	XR_001778775	Cntnap4	12	57443290	57443290	-	Intronic	A	A	0.999997
1858	XR_001778775	Col6a4	12	80003575	80003575	-	Intronic	A	A	0.999997
1859	XR_001778777	Coro1c	12	82496635	82496635	+	Intronic	A	A	0.999997
1860	XR_001778778	Cpa6	12	104029351	104029351	+	Intronic	A	A	0.999997
1861	XR_001778860	Cpxcr1	12	106196140	106196140	-	Intronic	A	A	0.999997
1862	XR_001778860	Crhr2	12	106196159	106196159	-	Intronic	A	A	0.999997
1863	XR_001778860	Csmd3	12	106267757	106267757	-	Intronic	A	A	0.999997
1864	XR_001778889	Cspg5	12	106355996	106355996	+	Intergenic	A	A	0.999997
1865	XR_001778897	Ctnna3	12	106304333	106304333	-	Intergenic	A	A	0.999997
1866	XR_001778907	Ctr9	13	36726098	36726098	-	Intergenic	A	A	0.999997
1867	XR_001778912	Ctsf	13	53146782	53146782	+	Intergenic	A	A	0.999997
1868	XR_001778930	Cxcr2	13	53146807	53146807	+	Intronic	A	A	0.999997
1869	XR_001779021	Cxcr3	13	53146810	53146810	+	Intronic	A	A	0.999997
1870	XR_001779083	Cyp2ab1	13	53038439	53038439	-	Intronic	A	A	0.999997
1871	XR_001779086	Cyp3a41a	13	80098843	80098843	-	Intronic	A	A	0.999997
1872	XR_001779089	Clns1a	13	80098847	80098847	-	Ncrna_Exonic	A	A	0.999997
1873	XR_001779100	Cyp51	13	54879495	54879495	-	Exonic	A	A	0.999997
1874	XR_001779101	Cypt14	13	56347538	56347538	-	Exonic	A	A	0.999997
1875	XR_001779108	Cyth3	13	59214400	59214400	+	Exonic	A	A	0.999997
1876	XR_001779331	D1Pas1	13	63675805	63675805	-	Exonic	A	A	0.999997
1877	XR_001779352	D3Ertd751e	13	68773753	68773753	-	Exonic	A	A	0.999997
1878	XR_001779353	D3Ertd751e	13	69771824	69771824	+	Exonic	A	A	0.999997
1879	XR_001779353	D430041D05Rik	13	70956141	70956141	-	Exonic	A	A	0.999997
1880	XR_001779355	D430041D05Rik	13	73146837	73146837	-	Exonic	A	A	0.999997
1881	XR_001779428	Dact3	13	81065261	81065261	+	Exonic	A	A	0.999997
1882	XR_001779428	Dad1	13	94624912	94624912	-	Exonic	A	A	0.999997
1883	XR_001779428	Dbx1	13	95771199	95771199	+	Exonic	A	A	0.999997
1884	XR_001779428	Dbx2	13	97889175	97889175	+	Exonic	A	A	0.999997
1885	XR_001779486	Dcc	13	105413263	105413263	+	Exonic	A	A	0.999997
1886	XR_001779494	Dcc	13	107264731	107264731	-	Exonic	A	A	0.999997
1887	XR_001779555	Dcc	13	107672443	107672443	+	Exonic	A	A	0.999997
1888	XR_001779619	Ddx18	14	19341020	19341020	-	Exonic	A	A	0.999997
1889	XR_001779641	Ddx46	14	25101981	25101981	+	Exonic	A	A	0.999997
1890	XR_001779651	Defb43	14	25134413	25134413	-	Exonic	A	A	0.999997
1891	XR_001779651	Dkk2	14	45809551	45809551	-	Exonic	A	A	0.999997
1892	XR_001779658	Dlgap2	14	48947432	48947432	-	Exonic	A	A	0.999997
1893	XR_001779660	Dlgap3	14	69248958	69248958	+	Exonic	A	A	0.999997
1894	XR_001779706	Dna2	14	71957908	71957908	-	Exonic	A	A	0.999997
1895	XR_001779711	Dnai1	14	76151661	76151661	+	Exonic	A	A	0.999997
1896	XR_001779754	Dnai1	14	78340321	78340321	-	Exonic	A	A	0.999997
1897	XR_001779754	Dpp6	14	85744455	85744455	+	Exonic	A	A	0.999997
1898	XR_001779761	Dsel	14	93007958	93007958	-	Exonic	A	A	0.999997
1899	XR_001779767	Dtnb	14	97591860	97591860	+	Exonic	A	A	0.999997
1900	XR_001779851	Dusp6	14	102060495	102060495	+	Exonic	A	A	0.999997
1901	XR_001779866	Dynlrb2	14	104396508	104396508	-	Exonic	A	A	0.999997
1902	XR_001780161	Ect2	14	114864398	114864398	+	Exonic	A	A	0.999997
1903	XR_001780161	Eef1aknmt	15	6641927	6641927	+	Exonic	A	A	0.999997
1904	XR_001780217	Efhc1	15	15995063	15995063	+	Exonic	A	A	0.999997
1905	XR_001780228	Efnb2	15	24025462	24025462	+	Exonic	A	A	0.999997
1906	XR_001780285	Efnb2	15	28604572	28604572	+	Exonic	A	A	0.999997
1907	XR_001780581	Efnb2	15	31659625	31659625	-	Exonic	A	A	0.999997
1908	XR_001780600	Ehd3	15	88729501	88729501	-	Exonic	A	A	0.999997
1909	XR_001780623	Elmo1	15	40169632	40169632	-	Exonic	A	A	0.999997
1910	XR_001780668	Elovl2	15	40243958	40243958	-	Exonic	A	A	0.999997
1911	XR_001780724	Elovl3	15	44261740	44261740	+	Exonic	A	A	0.999997
1912	XR_001780768	Emp1	15	56853443	56853443	-	Utr5	A	A	0.999997
1913	XR_001780793	Emx1	15	57645053	57645053	+	Utr5	A	A	0.999997
1914	XR_001780797	Enox1	15	61238994	61238994	-	Utr5	A	A	0.999997
1915	XR_001780846	Epha3	15	61238966	61238966	-	Utr5	A	A	0.999997
1916	XR_001780857	Ephb1	15	73119760	73119760	+	Utr5	A	A	0.999997
1917	XR_001780857	Ephb4	15	81216969	81216969	-	Utr5	A	A	0.999997
1918	XR_001780888	Epm2a	15	84523981	84523981	-	Utr5	A	A	0.999997
1919	XR_001780947	Erg	15	84524040	84524040	-	Utr5	A	A	0.999997
1920	XR_001780948	Etf1	15	86909749	86909749	+	Utr5	A	A	0.999997
1921	XR_001780948	Etnk2	15	87972101	87972101	+	Utr5	A	A	0.999997
1922	XR_001780948	Etnppl	15	88438368	88438368	+	Utr5	A	A	0.999997
1923	XR_001780969	Ext1	15	88666488	88666488	-	Utr5	A	A	0.999997
1924	XR_001780969	Eya3	15	89698494	89698494	-	Utr5	A	A	0.999997
1925	XR_001780978	Fabp1	15	89688190	89688190	+	Utr5	A	A	0.999997
1926	XR_001781010	Fads1	15	89790626	89790626	-	Utr5	A	A	0.999997
1927	XR_001781069	Fam163a	15	90348660	90348660	-	Utr5	A	A	0.999997
1928	XR_001781409	Fam209	15	94910167	94910167	-	Utr5	A	A	0.999997
1929	XR_001781447	Fam32a	15	95336362	95336362	-	Utr5	A	A	0.999997
1930	XR_001781447	Fbln7	15	95648530	95648530	+	Intronic	A	A	0.999997
1931	XR_001781558	Fbln7	15	96604675	96604675	-	Intronic	A	A	0.999997
1932	XR_001781560	Fbn2	15	96604722	96604722	-	Intronic	A	A	0.999997
1933	XR_001781694	Fbxw24	15	97121806	97121806	+	Intronic	A	A	0.999997
1934	XR_001781699	Fbxw4	15	103027653	103027653	+	Intronic	A	A	0.999997
1935	XR_001781704	Fem1al	15	103058988	103058988	-	Intronic	A	A	0.999997
1936	XR_001781713	Ferd3l	16	15009036	15009036	+	Intronic	A	A	0.999997
1937	XR_001781752	Fermt2	16	22214208	22214208	+	Intronic	A	A	0.999997
1938	XR_001781753	Fgf20	16	23866617	23866617	-	Intronic	A	A	0.999997
1939	XR_001781773	Foxb2	16	27471860	27471860	+	Intronic	A	A	0.999997
1940	XR_001781776	Foxc1	16	34669240	34669240	-	Intronic	A	A	0.999997
1941	XR_001781826	Foxf2	16	40193418	40193418	-	Intergenic	A	A	0.999997
1942	XR_001782108	Foxi3	16	61871374	61871374	-	Intergenic	A	A	0.999997
1943	XR_001782148	Foxl1	16	63470950	63470950	+	Intergenic	A	A	0.999997
1944	XR_001782151	Foxl1	16	72660705	72660705	-	Intergenic	A	A	0.999997
1945	XR_001782160	Foxn2	16	75342266	75342266	+	Intergenic	A	A	0.999997
1946	XR_001782216	Foxp2	16	75970753	75970753	-	Intergenic	A	A	0.999997
1947	XR_001782234	Fry	16	76896377	76896377	-	Intergenic	A	A	0.999997
1948	XR_001782243	Fsip1	16	87797340	87797340	-	Intergenic	A	A	0.999997
1949	XR_001782301	Fthl17e	16	90600005	90600005	-	Intergenic	A	A	0.999997
1950	XR_001782319	Gabrg1	16	91937493	91937493	+	Intergenic	A	A	0.999997
1951	XR_001782434	Gadd45g	16	92599446	92599446	-	Intergenic	A	A	0.999997
1952	XR_001782502	Gadd45g	16	93263500	93263500	-	Intergenic	A	A	0.999997
1953	XR_001782505	Galnt13	17	8813210	8813210	-	Intergenic	A	A	0.999997
1954	XR_001782544	Galnt15	17	16940883	16940883	+	Intergenic	A	A	0.999996
1955	XR_001782644	Galnt17	17	27324980	27324980	-	Intergenic	A	A	0.999996
1956	XR_001782644	Galr1	17	45854542	45854542	+	Intronic	A	A	0.999996
1957	XR_001782670	Gata4	17	58764428	58764428	-	Intronic	A	A	0.999996
1958	XR_001782673	Gc	17	58824128	58824128	-	Ncrna_Intronic	A	A	0.999996
1959	XR_001782691	Gcnt1	17	65215197	65215197	-	Ncrna_Intronic	A	A	0.999996
1960	XR_001782693	Gcnt2	17	66232823	66232823	-	Ncrna_Intronic	A	A	0.999996
1961	XR_001782719	Gde1	17	66232866	66232866	-	Exonic	A	A	0.999996
1962	XR_001782739	Gdnf	17	67388816	67388816	-	Exonic	A	A	0.999996
1963	XR_001783221	Ggh	17	67495888	67495888	+	Exonic	A	A	0.999996
1964	XR_001783280	Gkn3	17	67495893	67495893	+	Exonic	A	A	0.999996
1965	XR_001783528	Glp1r	17	68209382	68209382	-	Exonic	A	A	0.999996
1966	XR_001783528	Glra1	17	74007515	74007515	+	Exonic	A	A	0.999996
1967	XR_001783554	Gm12169	17	81183577	81183577	-	Intergenic	A	A	0.999996
1968	XR_001783591	Gm1322	17	84119267	84119267	+	Intergenic	A	A	0.999996
1969	XR_001783620	Gm1322	18	14458899	14458899	+	Intergenic	A	A	0.999996
1970	XR_001783831	Gm21671	18	30889273	30889273	-	Exonic	A	A	0.999996
1971	XR_001783831	Gm4791	18	34117925	34117925	-	Exonic	A	A	0.999996
1972	XR_001783836	Gm4894	18	44967485	44967485	+	Exonic	A	A	0.999996
1973	XR_001783866	Gm572	18	49608311	49608311	-	Upstream	A	A	0.999996
1974	XR_001783919	Gm5897	18	66653766	66653766	+	Upstream	A	A	0.999996
1975	XR_001783927	Gm5934	18	81178183	81178183	+	Upstream	A	A	0.999996
1976	XR_001783964	Gm6588	18	81834354	81834354	-	Upstream	A	A	0.999996
1977	XR_001784020	Gm826	18	83360549	83360549	-	Upstream	A	A	0.999996
1978	XR_001784030	Gmnc	19	19714084	19714084	+	Upstream	A	A	0.999996
1979	XR_001784042	Gnat3	19	23119381	23119381	-	Ncrna_Intronic	A	A	0.999996
1980	XR_001784055	Gnat3	19	35151924	35151924	-	Ncrna_Intronic	A	A	0.999996
1981	XR_001784136	Gng13	19	40663753	40663753	-	Ncrna_Intronic	A	A	0.999996
1982	XR_001784290	Gng13	19	40663763	40663763	-	Ncrna_Intronic	A	A	0.999996
1983	XR_001784343	Gpc5	19	45303276	45303276	+	Ncrna_Intronic	A	A	0.999996
1984	XR_001784410	Gpd2	19	56215451	56215451	+	Ncrna_Intronic	A	A	0.999996
1985	XR_001784423	Grap	19	59373469	59373469	+	Intronic	A	A	0.999996
1986	XR_001784437	Grhpr	X	56013523	56013523	+	Intronic	A	A	0.999996
1987	XR_001784470	Gria2	X	126109557	126109557	+	Exonic	A	A	0.999996
1988	XR_001784768	Grin2a	X	135975460	135975460	-	Intergenic	A	A	0.999996
1989	XR_001784769	Grin3a	X	135975467	135975467	-	Intergenic	A	A	0.999996
1990	XR_001784840	Grip1	X	167092565	167092565	-	Intergenic	A	A	0.999996
1991	XR_001784883	Gstk1	1	96365564	96365564	+	Intergenic	A	A	0.999996
1992	XR_001784883	Gtf3a	1	98174771	98174771	+	Intergenic	A	A	0.999996
1993	XR_001784899	Gtf3a	1	98174840	98174840	+	Intergenic	A	A	0.999996
1994	XR_001784902	Gtf3a	1	119997859	119997859	+	Intergenic	A	A	0.999996
1995	XR_001784940	H2ab3	1	122018897	122018897	-	Intergenic	A	A	0.999996
1996	XR_001784966	H2ab3	1	122592967	122592967	+	Intergenic	A	A	0.999996
1997	XR_001784983	H2-D1	1	151754071	151754071	+	Intergenic	A	A	0.999996
1998	XR_001785016	H2-M5	3	9196988	9196988	+	Intergenic	A	A	0.999996
[truncated: 892 more rows]
