# Supplementary material for: An integrated analysis of the effects of maternal broccoli sprouts exposure on transcriptome and methylome in prevention of offspring mammary cancer
Source: PLoS One. 2022 Mar 9;17(3):e0264858. doi: 10.1371/journal.pone.0264858 (PMC8906608; doi:10.1371/journal.pone.0264858)
Supplement: S5 File — (XLSX) [file pone.0264858.s009.xlsx]

## Sheet: S5 File_DMGs_Ctrl__BSp
S5 File: A comprehensive list of differentially methylated (DM genes in BSp treatment (p<0.05) and calculated fold change at transcriptome level
S.No	Feature name	Genes	Target row	Distance to feature	Feature strand	Chromosome	Start	End	Strand	P-Value	q-value	Methylation difference
1	NM_153151	Acat3	1069	-1815	-	17	12942210	12942210	-	1.71994e-10	3.91536e-09	39.2836
3	NM_007722	Ackr3	91	-989	+	1	90202991	90202991	-	3.33185e-07	3.36722e-06	38.4167
2	NM_025590	Acot11	90	-1017	+	1	90202963	90202963	-	0.000223062	0.000902024	28.6325
4	NM_007393	Actb	1787	11693	-	4	106788139	106788139	+	4.99918e-09	8.06813e-08	39.3789
6	NM_001205386	Actr3	2069	-20436	-	5	142927189	142927189	-	0.000655973	0.00221619	29.6908
5	NM_028513	Actrt2	2068	-20405	-	5	142927158	142927158	-	4.59677e-05	0.000237839	25.5372
7	NM_029344	Acyp2	111	-38742	-	1	125474468	125474468	-	9.10529e-05	0.000425107	25.3307
8	NM_174885	Adam6a	1872	-73758	-	4	154741624	154741624	-	0.0014352	0.00420948	26.1905
10	NM_001291903	Adcy8	351	76416	-	11	30572981	30572981	-	5.00359e-15	2.43903e-13	37.5309
11	NM_133911	Adgra3	352	76410	-	11	30572987	30572987	-	1.06818e-07	1.24263e-06	25.7239
9	NM_175642	Adgrb3	350	76440	-	11	30572957	30572957	-	1.60138e-08	2.30179e-07	25.3306
12	NM_001081178	Adgrf5	550	73053	+	12	113616959	113616959	+	6.48434e-16	3.49831e-14	38.8502
13	NM_198702	Adgrl3	844	-112610	-	15	65034905	65034905	-	0.000553214	0.00192452	27.1695
14	NM_009605	Adipoq	1919	133204	-	5	49925793	49925793	-	0.00347139	0.00864576	27.8284
15	NM_197985	Adipor2	13	72032	-	1	25757676	25757676	+	3.6171e-06	2.69568e-05	31.617
16	NM_025510	Adprm	1112	2545	+	17	43392009	43392009	-	1.12455e-08	1.68035e-07	28.5714
17	NM_001284381	Adra1b	1953	247505	+	5	81269096	81269096	+	0.000671846	0.00225944	-25.402
18	NM_001290814	Aff3	1954	247544	+	5	81269135	81269135	+	2.0603e-05	0.000120347	-32.5526
19	NM_026212	Agpat2	983	10666	+	16	23157200	23157200	+	3.22534e-09	5.43773e-08	39.7059
20	NM_178901	AI467606	2199	13897	-	6	119403587	119403587	-	5.23494e-05	0.00026531	-26.8579
21	NM_001099299	Ajap1	396	2134	-	11	67050485	67050485	-	2.37741e-06	1.8762e-05	29.3327
22	NM_198111	Akap6	370	932	-	11	43900306	43900306	-	2.45012e-07	2.56676e-06	-34.4181
23	NM_013777	Akr1c12	34	55045	-	1	38572200	38572200	+	3.36383e-20	3.1104e-18	49.5169
24	NM_013778	Akr1c13	1377	-1860	-	2	26606276	26606276	-	3.47154e-05	0.00018794	25.5814
25	NM_053080	Aldh1a3	2416	7	+	7	127091441	127091441	+	0.000476686	0.00170542	28.092
26	NM_009656	Aldh2	1867	108761	-	4	153374070	153374070	-	5.57613e-05	0.000279913	33.6842
27	NM_001199270	Aldoart1	498	8694	+	12	52708075	52708075	-	5.02391e-06	3.58547e-05	28.3266
28	NM_019998	Alg2	555	-39794	-	13	4319192	4319192	+	6.12279e-09	9.71115e-08	34.2199
29	NM_027808	Alpk1	556	-40123	-	13	4319521	4319521	-	1.00989e-16	6.06896e-15	-33.6712
30	NM_007426	Angpt2	554	20751	+	13	4211936	4211936	-	1.67308e-09	3.01784e-08	-26.738
31	NM_011923	Angptl2	2366	5156	-	7	66422322	66422322	-	3.69241e-07	3.6962e-06	39.4765
32	NM_001081139	Ankrd35	2028	15424	-	5	121578401	121578401	+	0.00244676	0.00651248	28.2878
33	NM_001167757	Ankrd7	1762	130423	-	4	72722212	72722212	+	4.01367e-16	2.21876e-14	48.3662
34	NM_133738	Antxr2	1743	29638	-	4	47444730	47444730	-	0.00042065	0.00153604	-28.0952
35	NM_011789	Apc2	1744	22916	-	4	47451452	47451452	+	1.13123e-06	9.86271e-06	-31.6527
36	NM_019735	Apip	1664	40712	-	3	127739816	127739816	-	1.73455e-11	4.86932e-10	50
37	NM_007467	Aplp1	2471	2676	-	8	18738887	18738887	+	1.82955e-06	1.50236e-05	34.8889
38	NM_009692	Apoa1	1386	28340	+	2	33244299	33244299	+	0.00293728	0.00754817	27.6252
39	NM_175105	Aqp11	1635	-5044	+	3	96665087	96665087	+	1.85514e-17	1.21898e-15	33.2858
40	NM_177587	Aqp12	2105	168996	+	6	19035312	19035312	-	5.63475e-11	1.40484e-09	-28.9256
41	NM_007487	Arl4a	1969	-38257	-	5	98069218	98069218	+	4.04419e-13	1.50355e-11	62.4245
42	NM_007492	Arx	269	1305	+	10	80303123	80303123	+	1.59169e-07	1.76087e-06	-29.5906
43	NM_001305940	Asb9	1460	12352	+	2	103086025	103086025	-	0.00046823	0.00167986	26.314
44	NM_027027	Ascl2	2322	10599	-	7	30434984	30434984	+	5.02429e-05	0.000256336	-31.5629
45	NM_008554	Atf7ip2	2677	-53753	+	9	46174877	46174877	-	1.88292e-13	7.38284e-12	-29
46	NM_153123	Atl2	2390	1569	-	7	97736679	97736679	-	1.99341e-09	3.52128e-08	41.6029
47	NM_178050	Atoh1	92	27824	+	1	93034156	93034156	+	3.17384e-13	1.2075e-11	-31.1574
48	NM_007500	Atp23	490	37826	-	12	39999551	39999551	+	1.07205e-05	6.89897e-05	-25.5509
50	NM_026858	Atp2c1	2832	12574	+	X	93299079	93299079	-	0.000713231	0.00237108	-27.4405
49	NM_001253831	Atp5o	2831	-6664	+	X	93279843	93279843	-	3.9574e-33	1.06751e-30	-43.948
51	NM_138597	Atp6ap2	2883	21873	+	X	164519774	164519774	-	1.68851e-05	0.000101488	-26.6319
53	NM_027439	Atp6v1g3	2438	-554	-	7	142969817	142969817	-	5.22275e-21	5.27819e-19	62.0151
52	NM_177397	Atxn3	2437	2084	-	7	142967181	142967181	-	1.10427e-06	9.6676e-06	31.7647
54	NM_029705	Avpr2	959	34399	+	16	10227303	10227303	-	8.23782e-06	5.51599e-05	-35.4103
55	NM_019404	Aym1	1171	-3164	-	17	79899286	79899286	+	3.74091e-07	3.74267e-06	29.7671
57	NM_001012726	B3galt5	2152	100172	+	6	64829316	64829316	-	0.000127236	0.000566268	-34.3878
56	NM_001122993	B4galt6	2151	100115	+	6	64829259	64829259	-	1.30638e-07	1.48178e-06	-44.6387
58	NM_019737	Barx2	313	37717	-	10	126863655	126863655	-	0.000718863	0.00238691	26.2918
59	NM_013800	Bcas1	2746	-6574	-	9	105527830	105527830	+	6.1213e-39	2.24095e-36	-27.4356
60	NM_029815	Bcl9	1046	23236	-	16	91908395	91908395	+	5.46925e-07	5.26622e-06	37.775
61	NM_029933	Bcl9l	2784	-96724	+	X	12491035	12491035	-	2.01621e-05	0.000118186	-37.5852
62	NM_030256	Bdnf	129	-25782	+	1	138247956	138247956	-	1.39607e-06	1.18829e-05	-28.2122
63	NM_007540	Bpgm	535	1458	-	12	101956786	101956786	+	2.27603e-08	3.14306e-07	28.5134
64	NM_007563	Brinp2	2819	6847	+	X	73898947	73898947	+	1.43706e-24	2.04592e-22	-58.5622
65	NM_207583	Bscl2	2001	34823	+	5	113392115	113392115	+	3.16869e-20	2.95279e-18	-34
66	NM_001136064	Bsph1	1055	-4464	+	16	96231337	96231337	-	1.22088e-06	1.0552e-05	39.6446
67	NM_001301682	Btbd35f23	1207	-61468	-	18	20807871	20807871	-	4.03936e-09	6.65683e-08	-27.805
68	NM_001270667	Btd	2659	4048	-	9	31909238	31909238	+	1.20516e-06	1.04312e-05	32.8243
70	NM_025295	Btg3	2661	-49989	-	9	31963273	31963273	+	1.93914e-07	2.09991e-06	32.2781
69	NM_001297747	C1ql2	2660	4026	-	9	31909260	31909260	+	1.39918e-05	8.65485e-05	30.4348
71	NM_207233	C2cd4a	1543	25726	-	2	170402120	170402120	+	0.000424567	0.00154845	25.5584
72	NM_001163143	C9	1636	27617	-	3	97199748	97199748	-	5.63577e-05	0.000282511	-30.8079
73	NM_013485	Cacna2d4	2672	12702	+	9	44511836	44511836	-	4.88141e-08	6.2219e-07	-27.0068
74	NM_001033382	Camk1g	1474	-28048	+	2	109646652	109646652	+	0.000184087	0.000768674	34.7528
75	NM_144817	Casp12	2122	21018	+	6	34497372	34497372	-	1.90955e-07	2.07163e-06	31.177
76	NM_009808	Ccdc167	149	67933	-	1	158288328	158288328	-	6.42232e-06	4.44383e-05	31.8559
77	NM_026782	Ccdc178	1293	-6363	+	19	8831104	8831104	-	0.000203389	0.000834987	25.6966
78	NM_027616	Ccdc181	2307	-18122	+	7	13432719	13432719	+	1.3825e-06	1.17814e-05	30.4813
79	NM_029115	Ccdc30	2778	132793	+	X	3209711	3209711	-	0.00192965	0.00537131	25.9259
80	NM_001270446	Ccdc73	707	6953	+	14	31648008	31648008	+	0.000538402	0.00188102	28.7028
81	NM_177600	Cd2	1034	-19214	-	16	78396394	78396394	+	3.81555e-07	3.80672e-06	-25.6638
82	NM_013486	Cd5l	107	31206	+	1	120371786	120371786	+	4.5064e-07	4.42582e-06	25.487
83	NM_009690	Cd79b	2711	-465	-	9	67832794	67832794	-	1.00976e-05	6.55097e-05	34.6856
84	NM_001313939	Cd83	793	-27943	+	15	6417390	6417390	-	3.82125e-05	0.000203524	-26.7984
85	NM_009856	Cdca7	2197	32134	+	6	119268658	119268658	+	3.92642e-05	0.00020829	-27.3843
86	NM_025866	Cdcp3	191	15574	-	1	193354709	193354709	+	1.93656e-08	2.71821e-07	26.7978
87	NM_175166	Cdh18	2624	62306	+	9	5407780	5407780	-	1.21531e-09	2.27445e-08	31.2145
88	NM_001081299	Cdh20	1092	-73034	-	17	29790050	29790050	+	2.43852e-19	2.0585e-17	-34.3925
89	NM_011800	Cdk8	1212	-7854	-	18	22179249	22179249	+	1.36091e-10	3.16429e-09	28.5492
90	NM_153599	Cdkl2	156	-7451	+	1	164268147	164268147	+	0.000187343	0.000780181	28.4558
91	NM_177270	Cdkn2b	1795	14942	-	4	119344953	119344953	-	0.000139112	0.000609686	-31.0502
92	NM_007670	Cebpd	1465	51277	+	2	104937599	104937599	-	7.86832e-08	9.47919e-07	-32.3556
93	NM_007679	Cela1	1643	-4220	-	3	101292158	101292158	+	0.00110865	0.00340102	-26.4319
94	NM_033612	Cemip	1621	-31523	+	3	87326358	87326358	-	5.70915e-11	1.42043e-09	-27.2793
95	NM_030728	Cenpc1	445	-7128	-	11	106321689	106321689	-	3.60527e-17	2.28525e-15	48.27
96	NM_007683	Cep104	590	1826	+	13	43786936	43786936	-	4.05477e-05	0.000213772	28.6351
97	NM_177673	Cfl2	1430	17268	+	2	72493485	72493485	-	4.53483e-06	3.27684e-05	-31.5961
98	NM_007688	Cgnl1	2422	25899	+	7	131200299	131200299	-	1.51823e-14	6.87744e-13	-28.3632
100	NM_001304362	Chaf1a	811	516131	+	15	23552592	23552592	-	1.09441e-05	7.01142e-05	34.5173
99	NM_013733	Chd1	810	515942	+	15	23552403	23552403	+	5.75537e-20	5.16211e-18	29.2956
101	NM_007690	Chit1	100	-128239	+	1	104640580	104640580	+	4.81808e-11	1.22126e-09	33.2455
102	NM_001284525	Chmp3	101	-31242	+	1	104737577	104737577	+	4.30448e-08	5.5711e-07	30.4139
103	NM_025783	Chmp5	2079	29346	+	5	146261019	146261019	-	0.000913144	0.00290392	26.3889
104	NM_029814	Chp2	1966	-551	-	5	92043592	92043592	-	1.97422e-27	3.52381e-25	32.5563
105	NM_027363	Chrm2	1770	-108238	-	4	89419269	89419269	+	2.97671e-13	1.13732e-11	29.0331
106	NM_203491	Chrna7	967	45239	+	16	15932523	15932523	-	2.68312e-05	0.000150809	29.2398
107	NM_007390	Chrnb3	934	2768	-	15	100685153	100685153	+	5.11624e-09	8.24592e-08	42.5532
108	NM_173212	Chsy3	2385	32430	-	7	84054076	84054076	+	1.93346e-10	4.34626e-09	26.539
109	NM_001081328	Cib2	1961	139225	-	5	85926359	85926359	+	1.0931e-05	7.00429e-05	27.0202
110	NM_019686	Cldn13	1869	955	+	4	153976514	153976514	+	1.31589e-13	5.22811e-12	28.0763
111	NM_020504	Cldn17	502	-1291	-	12	54864167	54864167	+	2.47871e-10	5.42245e-09	28.4434
112	NM_181490	Cldn22	2714	55392	-	9	71716211	71716211	+	2.82849e-09	4.83225e-08	-29.2048
113	NM_029383	Cldn34c1	1131	11223	+	17	56051637	56051637	+	8.48217e-06	5.66164e-05	27.3913
115	NM_001310652	Cln5	1073	36712	+	17	15741677	15741677	+	2.83011e-11	7.57726e-10	44.3182
114	NM_001033242	Clns1a	1072	36693	+	17	15741658	15741658	+	6.63115e-07	6.22719e-06	27.2264
116	NM_023671	Clp1	121	4573	+	1	134115813	134115813	-	9.9406e-12	2.88606e-10	-56.8033
117	NM_133840	Cmss1	2160	-1013	+	6	71542841	71542841	+	1.18003e-10	2.77793e-09	36.3456
118	NM_025599	Cnga3	1726	942	+	4	40949493	40949493	+	2.15134e-05	0.000124783	26.4706
119	NM_009918	Cnrip1	2411	11223	+	7	122230717	122230717	-	7.81411e-40	2.9824e-37	28.0884
120	NM_029861	Cntnap4	2124	-97990	+	6	36290094	36290094	-	3.15975e-05	0.000173628	26.7997
121	NM_130457	Col6a4	2365	10306	-	7	63202221	63202221	+	6.60135e-21	6.63405e-19	-28.9369
122	NM_026763	Coro1c	2480	19067	+	8	27387776	27387776	-	2.35378e-08	3.2392e-07	28.8288
123	NM_011779	Cpa6	1247	-30903	+	18	59144437	59144437	+	1.30265e-15	6.80277e-14	28.9463
124	NM_177834	Cpxcr1	1248	-30857	+	18	59144483	59144483	+	3.14882e-11	8.34467e-10	28.1111
125	NM_001033471	Crhr2	2695	-11909	-	9	54571987	54571987	+	1.96313e-05	0.000115498	-33.2519
126	NM_001288619	Csmd3	2048	-3352	-	5	134918881	134918881	+	2.86619e-16	1.61782e-14	-44.3326
127	NM_001081391	Cspg5	1041	15621	-	16	88491358	88491358	-	6.23514e-11	1.54274e-09	33.3362
129	NM_001166273	Ctnna3	2511	34077	+	8	47858557	47858557	+	2.49595e-15	1.25591e-13	31.0253
128	NM_177612	Ctr9	2510	16549	+	8	47841029	47841029	-	1.4624e-09	2.6837e-08	-36.5385
130	NM_009431	Ctsf	2855	-113016	+	X	122990507	122990507	+	0.00035267	0.00132212	27.2072
131	NM_019861	Cxcr2	2855	-113016	+	X	122990507	122990507	+	0.00035267	0.00132212	27.2072
132	NM_009909	Cxcr3	771	10330	+	14	103080544	103080544	-	7.47769e-07	6.89567e-06	39.3125
133	NM_009910	Cyp2ab1	2389	8534	+	7	97705189	97705189	+	3.15975e-07	3.21411e-06	34.3818
134	NM_183158	Cyp3a41a	1449	910	-	2	84726359	84726359	-	1.334e-11	3.81353e-10	30.6887
135	NM_017396	Cyp4a12b	1006	-54149	-	16	57661015	57661015	+	8.90926e-11	2.14233e-09	39.8021
138	NM_172306	Cyp51	30	-302	+	1	37218903	37218903	+	3.32126e-18	2.42681e-16	42.5109
137	NM_020010	Cypt14	29	-311	+	1	37218894	37218894	+	7.21598e-16	3.86975e-14	36.831
136	NM_001191032	Cyth3	28	-329	+	1	37218876	37218876	+	2.68789e-10	5.84441e-09	31.5424
139	NM_011182	D1Pas1	31	-300	+	1	37218905	37218905	+	4.08761e-13	1.51812e-11	29.6819
140	NM_033077	D3Ertd751e	330	26147	+	11	17078079	17078079	+	7.42751e-07	6.85379e-06	25.8043
141	NM_028667	Dact3	2585	54694	+	8	112624735	112624735	+	1.26111e-08	1.86345e-07	-28.4358
142	NM_001081655	Dad1	2747	31925	-	9	106064767	106064767	-	0.00293678	0.00754744	26.0352
143	NM_001113358	Dbx1	2005	2630	-	5	113906077	113906077	+	3.55811e-07	3.57573e-06	-27.4099
144	NM_001005232	Dbx2	2	110949	-	1	10608997	10608997	+	2.56264e-22	2.90948e-20	27.2936
145	NM_207533	Dcc	2851	-593950	+	X	115854994	115854994	-	5.67536e-09	9.06561e-08	-41.9031
146	NM_007831	Ddx18	2149	4755	-	6	55113159	55113159	+	1.52961e-07	1.69794e-06	-29.6403
147	NM_025860	Ddx46	832	163997	-	15	48627993	48627993	-	4.35666e-41	1.86075e-38	35.6
148	NM_001282055	Defb43	2752	12372	+	9	110256153	110256153	-	1.81361e-07	1.98071e-06	-31.8681
149	NM_001039121	Dkk2	246	-6132	+	10	63423966	63423966	-	1.84074e-05	0.000109319	32.7847
150	NM_020265	Dlgap2	2402	-7160	+	7	111021791	111021791	+	1.66775e-15	8.62153e-14	26.6829
151	NM_172910	Dlgap3	1290	10655	+	19	4865782	4865782	-	3.75927e-09	6.24112e-08	28.5061
152	NM_001302081	Dna2	69	-594	+	1	74153400	74153400	+	0.000511788	0.00180786	-31.2561
153	NM_177372	Dnai1	2841	15971	-	X	101718177	101718177	-	4.06014e-09	6.68494e-08	-29.7653
154	NM_175138	Dpp6	975	-4430	-	16	20329833	20329833	-	1.80704e-10	4.09544e-09	28.4227
155	NM_207282	Dsel	2077	-5573	-	5	145725708	145725708	+	3.59126e-16	2.0069e-14	30.7331
156	NM_001081316	Dtnb	1790	-4452	+	4	115407172	115407172	+	9.87218e-05	0.00045642	26.2264
157	NM_007886	Dusp6	1875	-32823	-	5	4137519	4137519	+	0.000365267	0.00136095	25.5482
158	NM_026268	Dynlrb2	2793	-273557	-	X	40137160	40137160	-	1.85655e-15	9.52893e-14	43.2389
159	NM_029297	Ect2	2070	-33310	+	5	143589137	143589137	-	1.47025e-07	1.64522e-06	41.712
160	NM_007900	Eef1aknmt	180	20716	+	1	186988130	186988130	-	0.000904011	0.00287935	25.442
162	NM_144877	Efhc1	1584	1342262	+	3	43084878	43084878	-	3.60535e-16	2.01164e-14	-26.1985
161	NM_027974	Efnb2	1583	677263	+	3	42419879	42419879	-	2.01025e-07	2.16645e-06	-32.9412
163	NM_010111	Ehd3	2308	1132	+	7	16876447	16876447	-	9.0841e-05	0.00042436	29.1667
164	NM_020578	Elmo1	727	19575	-	14	54234355	54234355	-	0.00230837	0.00620908	25.8681
165	NM_080288	Elovl2	2354	19905	-	7	49616931	49616931	+	4.87648e-06	3.49137e-05	25.577
166	NM_001311121	Elovl3	910	-46701	-	15	95701471	95701471	-	0.00135231	0.00400618	-26.5251
168	NM_007703	Emp1	1262	436691	-	18	71914379	71914379	+	4.52161e-32	1.1424e-29	34.8621
169	NM_001288627	Emx1	1263	3185	-	18	72347885	72347885	+	9.31345e-07	8.33467e-06	32.8462
167	NM_010131	Enox1	1261	577322	-	18	71773748	71773748	+	0.000374274	0.00138918	-35.8696
170	NM_001253759	Epha3	108	-139125	-	1	121707104	121707104	-	4.33277e-11	1.11271e-09	26.3118
171	NM_010140	Ephb1	616	1980	+	13	55636977	55636977	-	2.24169e-11	6.1206e-10	27.433
172	NM_001168296	Ephb4	737	10400	+	14	63022169	63022169	+	2.42505e-09	4.20304e-08	-29.4966
173	NM_001159571	Epm2a	1672	3706	+	3	132088996	132088996	+	2.29048e-05	0.000131712	31.0924
174	NM_010146	Erg	2463	83470	+	8	14179343	14179343	-	4.72958e-11	1.20257e-09	28.5517
175	NM_001302183	Etf1	1810	5359	+	4	127178237	127178237	-	5.35634e-50	3.20281e-47	51.6674
176	NM_144866	Etnk2	245	3605	+	10	62950632	62950632	+	4.31974e-08	5.58883e-07	40
178	NM_175443	Etnppl	1728	32943	+	4	41602735	41602735	+	3.04661e-06	2.32558e-05	-29.8833
177	NM_001163587	Ext1	1727	32910	+	4	41602702	41602702	+	3.7868e-08	4.97649e-07	-39.9332
179	NM_010162	Eya3	1894	-31	+	5	27049168	27049168	+	1.13103e-06	9.86271e-06	26.7972
180	NM_010166	Fabp1	102	213535	-	1	111651384	111651384	-	1.39172e-21	1.45995e-19	-25.1116
181	NM_017399	Fads1	468	6586	+	12	3579625	3579625	-	3.82258e-08	5.018e-07	-25.5672
182	NM_146094	Fam163a	284	-6078	+	10	99257153	99257153	-	2.91747e-08	3.91727e-07	-43.75
183	NM_177838	Fam209	2595	-48424	+	8	116456591	116456591	-	1.61369e-08	2.31576e-07	35.4281
184	NM_029608	Fam32a	1571	111449	-	3	27042406	27042406	+	7.98618e-11	1.93332e-09	49.1934
185	NM_026455	Fbln7	152	-8501	-	1	162556845	162556845	-	2.23226e-09	3.90474e-08	32.2613
186	NM_024237	Fbn2	10	46823	+	1	20998447	20998447	-	0.000326624	0.00124	-25.9879
189	NM_010181	Fbxw24	2447	3267	-	8	8657507	8657507	+	9.21159e-11	2.20469e-09	46.6456
188	NM_001013776	Fbxw4	2446	3276	-	8	8657498	8657498	-	2.86444e-15	1.43329e-13	43.4844
187	NM_013907	Fem1al	2445	3284	-	8	8657490	8657490	-	9.02336e-06	5.96956e-05	26.8886
190	NM_176829	Ferd3l	1167	-5806	+	17	73799035	73799035	+	4.09042e-10	8.53702e-09	39.7984
191	NM_033522	Fermt2	565	-27315	+	13	20063192	20063192	+	4.03868e-14	1.72084e-12	25.0129
192	NM_146054	Fgf20	583	7226	-	13	41212937	41212937	-	1.65716e-08	2.36962e-07	30.4077
193	NM_030610	Foxb2	1343	-9466	+	19	46122433	46122433	-	0.000462637	0.00166462	25.6617
194	NM_008023	Foxc1	2232	9158	+	6	135376649	135376649	+	2.8518e-06	2.19369e-05	32.4786
195	NM_008592	Foxf2	2169	36705	+	6	85224634	85224634	+	0.00024704	0.000982378	26.6825
196	NM_010225	Foxi3	755	8088	+	14	77164849	77164849	-	1.33343e-06	1.14202e-05	31.2876
197	NM_001101464	Foxl1	1014	8232	-	16	63855926	63855926	-	6.03125e-11	1.49435e-09	-25.7133
198	NM_008024	Foxn2	2738	-74637	-	9	102429329	102429329	+	6.00744e-07	5.71843e-06	27.2674
199	NM_180974	Foxp2	2052	44658	+	5	137394765	137394765	+	5.73643e-19	4.5532e-17	-28.4024
200	NM_001286607	Fry	205	54567	+	10	11398010	11398010	-	9.87957e-07	8.75827e-06	35.9593
201	NM_172887	Fsip1	1054	-7229	-	16	95537593	95537593	-	9.01943e-10	1.74183e-08	30.7832
202	NM_027759	Fthl17e	1223	1871	-	18	34930133	34930133	+	6.81226e-30	1.4994e-27	31.3259
203	NM_031261	Gabrg1	119	24820	+	1	133388390	133388390	-	1.26591e-09	2.35931e-08	40.9836
204	NM_010252	Gadd45g	1669	-89361	+	3	130528087	130528087	+	3.56916e-10	7.55904e-09	40.4958
205	NM_011817	Galnt13	833	4716	-	15	53341468	53341468	+	1.13656e-10	2.68089e-09	28.8291
206	NM_173030	Galnt15	1827	8736	+	4	132647780	132647780	+	8.08019e-07	7.382e-06	30.2442
207	NM_030166	Galnt17	2159	26918	+	6	71226804	71226804	+	1.17756e-07	1.35712e-06	30.3371
208	NM_145218	Galr1	1295	-10596	+	19	10172292	10172292	+	0.000515704	0.0018189	32.99
209	NM_008082	Gata4	147	773	-	1	156204254	156204254	-	4.71352e-16	2.57e-14	-48.4257
210	NM_001310610	Gc	1548	3011	+	2	172475563	172475563	-	7.57209e-06	5.12474e-05	28.9523
211	NM_008096	Gcnt1	2535	-293	+	8	72219437	72219437	+	3.68001e-08	4.84325e-07	-41.3631
212	NM_001136484	Gcnt2	1483	3858	+	2	128867788	128867788	+	3.70292e-13	1.38673e-11	61.1358
213	NM_023887	Gde1	1484	17397	+	2	128881327	128881327	-	1.99784e-12	6.55775e-11	25.0463
214	NM_019580	Gdnf	1246	69175	-	18	58140752	58140752	-	1.98093e-06	1.60791e-05	27.5097
215	NM_001301332	Ggh	2751	-8513	-	9	109634571	109634571	+	1.36307e-21	1.44255e-19	39.3376
216	NM_010281	Gkn3	1342	5050	-	19	45655144	45655144	+	0.000281813	0.00109838	32.7851
217	NM_026860	Glp1r	349	-4008	-	11	29829675	29829675	-	3.97591e-07	3.95351e-06	-27.1646
218	NM_021332	Glra1	484	-182652	+	12	33745773	33745773	-	5.14934e-08	6.52337e-07	-33.336
219	NM_020492	Gm12169	715	8166	-	14	45521900	45521900	-	6.90599e-09	1.08147e-07	-26.4307
220	NM_001163357	Gm21671	2500	15762	-	8	40271192	40271192	-	4.01288e-09	6.61624e-08	-31.1425
221	NM_001281516	Gm4791	1298	11999	-	19	16861832	16861832	-	0.000158959	0.000679891	30.0721
222	NM_001243258	Gm4894	574	-26588	+	13	31780058	31780058	-	2.0089e-05	0.000117843	-29.7492
223	NM_177701	Gm572	573	-2856	+	13	31622960	31622960	+	1.55484e-08	2.2466e-07	31.3489
224	NM_001085505	Gm5934	2157	23472	+	6	70980076	70980076	-	3.88456e-10	8.13576e-09	27.4141
225	NM_001100444	Gm6588	2605	-3200	+	8	121124485	121124485	+	1.08324e-07	1.25893e-06	33.871
226	NM_001177504	Gm826	2606	-3152	+	8	121124533	121124533	+	8.77197e-05	0.000412302	26.9444
227	NM_001033411	Gmnc	1195	-8893	+	17	88431819	88431819	+	3.83118e-16	2.12771e-14	35.2491
228	NM_001285916	Gnat3	2104	-39572	+	6	15145934	15145934	-	3.42739e-10	7.28028e-09	-36.5079
229	NM_001081143	Gng13	2097	1888	+	5	150261816	150261816	-	2.20775e-06	1.76525e-05	31.8182
230	NM_022422	Gpc5	1479	892	-	2	118256075	118256075	+	1.00116e-07	1.17572e-06	26.5327
231	NM_175500	Gpd2	2780	-4880	+	X	9028606	9028606	+	1.43277e-10	3.31207e-09	28.2443
232	NM_010274	Grap	1942	-205	-	5	70842821	70842821	-	6.70161e-07	6.28088e-06	-29.293
234	NM_027817	Grhpr	602	-20216	+	13	51826459	51826459	+	1.49106e-05	9.12406e-05	27.8963
233	NM_001312880	Gria2	601	-20255	+	13	51826420	51826420	+	1.06601e-07	1.24091e-06	27.7711
235	NM_013540	Grin2a	1407	957	+	2	54437342	54437342	-	6.93354e-10	1.37661e-08	26.7196
236	NM_008170	Grin3a	708	9233	+	14	32038334	32038334	+	0.000488166	0.00173904	30.2632
237	NM_001033351	Grip1	2044	74579	-	5	131232944	131232944	-	1.77673e-09	3.18239e-08	25.5876
238	NM_001277295	Gstk1	1282	38400	-	18	82368378	82368378	+	1.41592e-09	2.61042e-08	-30.3966
239	NM_029555	Gtf3a	738	1138	-	14	63244134	63244134	-	1.31146e-09	2.43661e-08	-31.8681
240	NM_025652	H2ab3	1963	-5943	-	5	89463840	89463840	+	0.000129806	0.000575227	-27.4545
241	NM_001281531	H2-D1	1299	60978	-	19	17278528	17278528	-	5.25371e-08	6.62751e-07	-30.8226
242	NM_010380	H2-M5	582	-222	+	13	40859546	40859546	+	2.02304e-09	3.56659e-08	-32.7185
243	NM_001115075	Haus5	2410	11183	-	7	118694556	118694556	+	7.88684e-11	1.91186e-09	29.0181
244	NM_027999	Havcr1	798	-73418	+	15	7736630	7736630	-	0.00196693	0.00545256	29.0772
245	NM_134248	Hax1	1709	73076	+	4	20115126	20115126	+	1.84959e-29	3.92648e-27	-38.6573
246	NM_001310681	Hcn1	2171	5207	-	6	87383729	87383729	+	2.82612e-11	7.57223e-10	-38.5442
247	NM_010408	Hipk3	1095	-18482	+	17	30883385	30883385	+	5.67533e-13	2.05877e-11	-32.8446
248	NM_001145824	Hmx1	385	-21530	-	11	55629727	55629727	+	1.56852e-10	3.59346e-09	58.75
249	NM_010445	Hnf1b	375	3878	+	11	46528127	46528127	+	1.35917e-41	5.9814e-39	-50.6009
250	NM_001291269	Hnf4g	1893	-3019	-	5	25957362	25957362	+	1.73617e-08	2.46783e-07	-27.6877
251	NM_013920	Hoxc10	2678	-19672	+	9	46979069	46979069	-	9.94207e-06	6.4688e-05	-29.0422
252	NM_010462	Hoxc4	2686	-6523	+	9	49244008	49244008	+	2.65953e-12	8.56512e-11	-40.5086
253	NM_013553	Hpse	1849	-5188	+	4	148638129	148638129	-	0.000112002	0.000508383	27.4614
254	NM_152803	Hs3st3a1	2789	100070	-	X	24399094	24399094	-	1.04657e-05	6.75437e-05	-25.342
255	NM_178870	Hs3st4	1994	-19870	+	5	112429556	112429556	-	5.88481e-06	4.11155e-05	-29.8484
256	NM_001252072	Hsbp1	1516	15774	-	2	160311721	160311721	+	0.000109684	0.000499127	34.2647
257	NM_024219	Hsd17b11	986	63389	-	16	26904857	26904857	-	1.53821e-11	4.34879e-10	48.1132
259	NM_053262	Hsd3b6	1885	178379	+	5	18140947	18140947	+	2.15827e-12	7.04566e-11	-33.0189
258	NM_013821	Hspa12a	1884	178375	+	5	18140943	18140943	+	3.34359e-13	1.26495e-11	-34.5611
261	NM_001327998	Iars	1083	-29263	+	17	25687909	25687909	+	7.9991e-08	9.61414e-07	46.1279
260	NM_172015	Igfbp5	1082	-29277	+	17	25687895	25687895	+	9.07828e-09	1.38537e-07	29.1667
262	NM_010518	Igfl3	785	108646	+	14	115200859	115200859	-	1.69033e-16	9.84474e-15	-28.7764
263	NM_001003393	Il10	1411	144640	+	2	57383020	57383020	+	2.77052e-09	4.74224e-08	39.7173
264	NM_010548	Il20	391	-21058	+	11	61632263	61632263	-	9.1002e-13	3.16977e-11	28.3784
265	NM_021380	Iqcm	1739	-6793	+	4	44974601	44974601	+	8.61199e-07	7.78656e-06	30.9598
266	NM_001164235	Iqschfp	1612	294508	-	3	80508284	80508284	-	2.36503e-05	0.000135283	25.4098
267	NM_001113419	Iqsec3	956	258364	-	16	9734170	9734170	-	6.09558e-06	4.24012e-05	-36.8382
268	NM_001033354	Irf8	1748	-63685	-	4	49909453	49909453	-	2.1798e-07	2.32129e-06	-28.5329
269	NM_008320	Irs2	301	-8483	+	10	119984439	119984439	-	2.23722e-08	3.09781e-07	36.2483
270	NM_001081212	Irx1	2134	-87	+	6	42245848	42245848	-	2.129e-07	2.27462e-06	30.7537
273	NM_010573	Irx5	2082	-5338	+	5	146943319	146943319	+	6.41406e-10	1.28556e-08	50.6105
272	NM_018826	Irx6	2081	-5373	+	5	146943284	146943284	+	2.43554e-10	5.35085e-09	40.8467
271	NM_001301137	Itga3	2080	-5407	+	5	146943250	146943250	+	3.85572e-06	2.84631e-05	34.6548
275	NM_001306162	Itgb6	2853	-719455	-	X	121032680	121032680	+	4.71832e-13	1.73797e-11	29.6194
274	NM_001159564	Itpripl2	2852	-229989	-	X	120543214	120543214	+	3.7936e-06	2.80565e-05	-33.3915
276	NM_001033380	Jazf1	1100	19082	+	17	35282174	35282174	+	5.23169e-08	6.60438e-07	-27.6236
279	NM_173406	Kat2b	1104	45	-	17	36989460	36989460	-	5.64406e-09	9.01964e-08	48.0252
278	NM_001190846	Kcna10	1103	72	-	17	36989433	36989433	-	1.20823e-05	7.63162e-05	35.7049
277	NM_001081140	Kcng3	1102	84	-	17	36989421	36989421	-	1.01519e-06	8.95984e-06	35.0713
280	NM_153512	Kcnj3	2323	994	-	7	30664001	30664001	+	1.19305e-08	1.77311e-07	25.2805
281	NM_008426	Kcnj9	376	6621	+	11	46757787	46757787	+	1.52921e-05	9.32253e-05	34.9462
282	NM_008429	Kcnk9	1626	1604	-	3	89996500	89996500	+	2.85132e-08	3.83851e-07	30.0382
283	NM_001033876	Kcnn2	692	-94499	+	13	117507821	117507821	-	0.000222483	0.000900089	-26.9512
284	NM_080465	Kcnn3	1464	-18491	-	2	104512979	104512979	+	1.69316e-08	2.41435e-07	-26.7236
285	NM_080466	Kctd8	1906	8473	+	5	35397588	35397588	-	1.57093e-05	9.54444e-05	25.8235
286	NM_175519	Kif2b	407	1062	+	11	83854020	83854020	-	4.25013e-06	3.09292e-05	-31.0138
289	NM_028547	Klf5	1560	32	+	3	3508060	3508060	-	1.13569e-08	1.69489e-07	36.3817
290	NM_009769	Klf7	1561	60	+	3	3508088	3508088	-	2.09728e-09	3.68841e-08	30.9859
287	NM_033563	Klhl31	1558	-338208	+	3	3169822	3169822	+	1.51665e-06	1.27593e-05	-26.882
288	NM_172925	Kpnb1	1559	-338177	+	3	3169853	3169853	+	1.66147e-06	1.38174e-05	-27.2824
291	NM_008379	Krt4	938	-556	+	15	102966240	102966240	+	1.58477e-05	9.61712e-05	30.4842
293	NM_008475	L3mbtl4	941	222	+	15	103034615	103034615	+	2.06463e-13	8.05135e-12	48.4302
292	NM_177278	Lage3	940	219	+	15	103034612	103034612	+	3.91124e-07	3.89569e-06	27.192
294	NM_025410	Lair1	1975	-2542	-	5	100722224	100722224	-	5.85317e-08	7.28637e-07	36.7965
295	NM_001302676	Lamc1	392	-86406	+	11	64348926	64348926	+	3.70839e-08	4.87702e-07	-39.3939
296	NM_010683	Lbp	2412	-134654	+	7	123848527	123848527	-	4.22099e-05	0.000221268	-25.7339
298	NM_008489	Ldlr	2600	-59662	+	8	119284876	119284876	+	4.90381e-05	0.000251189	30.2785
297	NM_010700	Ldoc1	2599	-132283	+	8	119212255	119212255	+	1.7093e-11	4.81353e-10	-28.9769
299	NM_001018087	Lef1	1982	18599	-	5	104003198	104003198	-	2.24927e-07	2.38395e-06	-31.8345
300	NM_001276403	Lep	1639	-6830	-	3	98821272	98821272	+	2.87854e-10	6.225e-09	30.4762
302	NM_008493	Leprotl1	1360	-20710	-	19	58964381	58964381	-	7.62748e-09	1.18207e-07	-26.0291
301	NM_026609	Lig1	1359	-7401	-	19	58951072	58951072	-	4.30795e-30	9.72047e-28	-48.2527
303	NM_001199310	Lima1	599	-540	+	13	49681590	49681590	-	0.000371318	0.00138006	-25.1648
304	NM_023063	Lipf	68	18463	-	1	72856403	72856403	+	2.46171e-06	1.93426e-05	31.7853
305	NM_026334	Lipt2	2309	-51658	+	7	18124836	18124836	+	6.41815e-07	6.06274e-06	32.8463
306	NM_026010	Loxl4	116	-9109	+	1	131010736	131010736	+	0.00183944	0.00516338	27.1212
307	NM_001164311	Lrfn2	115	412	-	1	130910885	130910885	-	2.989e-06	2.28794e-05	-32.3333
308	NM_027452	Lrp2	2538	311011	+	8	75759703	75759703	-	2.45003e-10	5.3761e-09	31.9864
309	NM_001081088	Lrp2bp	1603	-58211	+	3	67834009	67834009	-	0.00015206	0.000654836	-29.59
310	NM_026278	Lrrc17	2202	48541	-	6	121425138	121425138	+	8.57461e-05	0.00040451	26.0665
311	NM_028977	Lrrtm3	2203	15004	-	6	121458675	121458675	-	5.66949e-15	2.75241e-13	-32.9146
312	NM_178678	Lrtm2	2601	-4207	+	8	120732151	120732151	-	0.00100515	0.00313415	-27.1026
313	NM_001172207	Lsm1	2602	-4165	+	8	120732193	120732193	-	0.000697907	0.00233048	-28.1792
314	NM_026032	Lyg2	2452	-10668	-	8	11019097	11019097	-	4.20619e-06	3.06334e-05	-26.4171
315	NM_001033427	Magea10	643	-102699	-	13	72066421	72066421	-	1.0894e-05	6.98884e-05	29.853
316	NM_001085506	Magea13	2560	110862	+	8	92468656	92468656	+	5.83618e-10	1.18296e-08	39.8128
317	NM_023774	Magohb	2561	-114806	+	8	92559483	92559483	+	0.0001424	0.000621364	-25.3521
318	NM_025564	Man1a2	424	-11830	-	11	95088640	95088640	+	7.35651e-05	0.000355076	30.7251
319	NM_010763	Map3k13	1416	-73933	-	2	60796535	60796535	+	7.32329e-11	1.78854e-09	-25.3012
320	NM_172821	Marveld3	2409	-8949	-	7	118500923	118500923	+	8.45531e-19	6.55182e-17	-47.4747
321	NM_212447	Masp1	2148	-63531	-	6	53132154	53132154	-	0.000360246	0.0013449	-29.6875
322	NM_008555	Mavs	1130	10526	+	17	53594650	53594650	-	7.95401e-17	4.83669e-15	27.5931
323	NM_144888	Mbl2	1646	11433	+	3	107194574	107194574	-	0.00293194	0.00753824	26.7363
324	NM_010776	Mcemp1	1178	2318	-	17	83629578	83629578	-	5.89282e-08	7.3281e-07	-37.5072
326	NM_026985	Mcm3	1410	133523	+	2	55569491	55569491	-	3.92436e-12	1.22642e-10	53.3631
325	NM_008563	Mcu	1409	133483	+	2	55569451	55569451	-	0.000354358	0.00132761	27.6839
327	NM_001033259	Mdga2	166	4890	-	1	172324374	172324374	-	7.80619e-09	1.20716e-07	29.1625
328	NM_207010	Med23	851	139983	-	15	72406297	72406297	+	9.88529e-07	8.76118e-06	32.8711
329	NM_001166416	Med28	852	32860	-	15	72513420	72513420	-	8.09236e-11	1.95771e-09	-33.9628
330	NM_025895	Megf10	1237	29902	+	18	45590054	45590054	+	1.17687e-17	8.04236e-16	-35.995
332	NM_001001979	Mep1b	1624	-19366	+	3	89500798	89500798	-	2.36659e-10	5.22174e-09	-37.3037
331	NM_008586	Mettl21a	1623	-19387	+	3	89500777	89500777	-	5.2883e-12	1.61745e-10	-46.7669
334	NM_025964	Mettl21c	1937	527489	-	5	68814221	68814221	+	2.19679e-08	3.05007e-07	26.4898
333	NM_001013799	Mettl7a2	1936	621715	-	5	68719995	68719995	-	6.43693e-07	6.07727e-06	-37.2478
336	NM_199477	Mgat4c	419	-748231	-	11	92325785	92325785	+	0.00022155	0.000896696	28.0663
335	NM_001205098	Mgp	418	-502413	-	11	92079967	92079967	-	1.00192e-13	4.04793e-12	-28.4711
337	NM_008597	Mid1ip1	768	-28662	+	14	99270029	99270029	+	2.78428e-05	0.000155594	29.8077
338	NM_026524	Mkrn3	62	32404	-	1	64088986	64088986	+	2.16995e-09	3.80502e-08	27.0023
339	NM_011746	Mkx	2719	-40873	+	9	77595859	77595859	+	4.07381e-24	5.49456e-22	28.7317
340	NM_177595	Mmp16	434	8205	-	11	97179688	97179688	+	8.98646e-14	3.65539e-12	-25.1631
341	NM_019724	Mmp1b	935	2699	-	15	101922037	101922037	-	0.00121738	0.00367177	28.7037
342	NM_032007	Mocos	1154	30326	+	17	68304121	68304121	-	3.71822e-10	7.83312e-09	45.1389
343	NM_026779	Mon1b	2820	2522	-	X	74351097	74351097	+	0.00223302	0.00605088	26.6486
344	NM_001048143	Mon2	2298	-4672	-	7	4067875	4067875	-	6.32216e-07	5.98309e-06	-37.2485
345	NM_153395	Mos	140	23847	-	1	153308940	153308940	+	1.1391e-24	1.64126e-22	46.0728
346	NM_020021	Mrc2	141	23802	-	1	153308985	153308985	+	2.04264e-15	1.04244e-13	25.457
347	NM_008626	Mreg	1513	10399	+	2	158316890	158316890	-	0.000241501	0.000963769	-25.3755
348	NM_001005423	Mrgprb4	2642	17071	+	9	21740645	21740645	+	1.2023e-06	1.04115e-05	30.8763
349	NM_205795	Mrln	2643	17110	+	9	21740684	21740684	+	1.7463e-08	2.48126e-07	27.6398
350	NM_001304739	Mrpl3	2812	386	+	X	61710000	61710000	+	1.43326e-08	2.08942e-07	27.6224
352	NM_053159	Msh2	1671	60985	+	3	131173774	131173774	+	4.42037e-08	5.70257e-07	32.4631
351	NM_008628	Mtarc1	1670	22480	+	3	131135269	131135269	+	1.26656e-16	7.52322e-15	25.3946
353	NM_001290273	Mtnr1b	2115	11684	+	6	29071903	29071903	+	0.000113079	0.000511979	-26.023
354	NM_145712	Mtss1	2491	12168	-	8	34134572	34134572	+	2.2378e-09	3.91253e-08	30.6638
355	NM_144800	Mtx2	2306	-14870	+	7	13262443	13262443	-	4.9519e-13	1.81841e-11	44.7857
356	NM_016804	Myo3a	927	493	-	15	99819657	99819657	-	6.39434e-34	1.79225e-31	25.8835
358	NM_148413	Myrfl	1325	-69381	+	19	33891867	33891867	+	3.6349e-19	3.01174e-17	40.9027
357	NM_001033333	Myzap	1324	-69383	+	19	33891865	33891865	+	1.20225e-14	5.54408e-13	34.3276
359	NM_001033208	N6amt1	2394	-9329	+	7	100149948	100149948	-	1.20119e-08	1.78447e-07	51.4521
360	NM_001159331	Nap1l3	2395	-9288	+	7	100149989	100149989	-	1.67298e-05	0.000100707	38.6985
361	NM_138742	Ncam2	1336	43171	-	19	42569636	42569636	+	0.000281702	0.00109818	26.921
362	NM_010954	Ndrg1	1122	29463	+	17	48962043	48962043	-	6.40682e-09	1.00903e-07	36.0478
363	NM_008681	Ndufa11	1123	82945	+	17	49015525	49015525	+	2.78083e-07	2.86687e-06	-43.755
364	NM_027244	Nefm	1124	82967	+	17	49015547	49015547	+	6.1208e-10	1.23368e-08	-55.5045
365	NM_008691	Neurod2	1428	-27640	-	2	69613706	69613706	-	1.51675e-06	1.27593e-05	28.1978
366	NM_010895	Nhlh1	2505	471	+	8	46011071	46011071	+	8.3506e-07	7.58079e-06	-31.1662
367	NM_010916	Nhs	1887	12260	+	5	21555785	21555785	-	3.95691e-11	1.02722e-09	27.9551
368	NM_001081052	Niban1	247	-207598	-	10	64297852	64297852	+	3.70855e-05	0.000198554	-26.6049
369	NM_022018	Nifk	2198	7332	-	6	119321873	119321873	-	9.29528e-12	2.71347e-10	37.2248
370	NM_026472	Nit2	2476	3482	+	8	25789071	25789071	+	2.54716e-11	6.8865e-10	30.7692
371	NM_023175	Nkx2-6	32	-10164	-	1	37926656	37926656	-	1.06381e-17	7.36801e-16	41.2391
372	NM_010920	Nkx6-1	2815	-2717	-	X	72389574	72389574	+	0.00099831	0.00311662	25.3899
373	NM_144955	Nmb	2810	-38660	+	X	58872801	58872801	+	1.77237e-31	4.29641e-29	35.3945
374	NM_001291280	Nmnat2	2225	-366	-	6	131293609	131293609	-	1.09315e-36	3.53323e-34	29.9978
375	NM_175460	Nmral1	1642	-6778	-	3	100692250	100692250	+	6.99674e-05	0.000340459	30.0725
376	NM_026393	Nnmt	979	13276	+	16	21905243	21905243	-	2.21394e-05	0.000128112	-27.0986
377	NM_010924	Nog	2579	16429	-	8	109945777	109945777	-	1.10881e-11	3.20294e-10	48.3871
378	NM_008711	Nox1	984	442	-	16	23520149	23520149	+	4.08021e-06	2.98623e-05	33.8304
379	NM_172203	Nptx2	1487	593	+	2	131234654	131234654	+	1.21112e-14	5.57782e-13	-25.431
380	NM_016789	Nr2f1	1319	77641	+	19	30310596	30310596	-	0.00176307	0.00498883	27.8716
381	NM_010151	Nr3c1	2442	-4423	+	8	3661339	3661339	+	6.55037e-26	1.02623e-23	39.5945
382	NM_008173	Nrf1	9	2911	-	1	20817303	20817303	-	1.79199e-06	1.47422e-05	27.9834
383	NM_010938	Nrn1	242	-19723	-	10	59636414	59636414	+	5.00277e-06	3.57181e-05	27.5819
384	NM_153529	Nt5el	508	-562992	-	12	67785540	67785540	-	1.41191e-07	1.58893e-06	33.6054
385	NM_025751	Nudt1	220	742	+	10	24870726	24870726	-	2.21137e-07	2.35211e-06	27.6248
386	NM_008637	Oaz2	1917	24250	+	5	45544477	45544477	+	1.95703e-11	5.40924e-10	-27.9456
387	NM_010952	Oca2	1245	-38461	+	18	57094629	57094629	-	3.58944e-12	1.13062e-10	-26.087
389	NM_021879	Ociad2	1209	-10422	+	18	21061922	21061922	+	9.84589e-13	3.40636e-11	34.9288
388	NM_026950	Oit3	1208	-10430	+	18	21061914	21061914	+	5.14361e-11	1.29318e-09	27.2632
390	NM_010959	Olfr1371	63	16552	-	1	64600617	64600617	-	4.85972e-08	6.20246e-07	-29.3632
391	NM_207253	Olfr1386	46	14220	-	1	44005787	44005787	-	1.9552e-07	2.11412e-06	36.8889
392	NM_001011741	Olfr157	932	-640	+	15	100352560	100352560	-	3.41289e-05	0.000185268	-27.6677
393	NM_019475	Olfr161	286	-165868	+	10	101515619	101515619	-	1.2332e-10	2.89551e-09	29.369
394	NM_146860	Olfr171	2240	-8309	-	6	136884113	136884113	-	1.5295e-14	6.91975e-13	36.5873
395	NM_146958	Olfr24	2781	-15154	+	X	10702211	10702211	+	5.39768e-05	0.000272365	28.2819
396	NM_146606	Olfr281	2782	-15106	+	X	10702259	10702259	+	2.18671e-05	0.000126699	26.0127
397	NM_146280	Olfr338	2364	-561	-	7	62420699	62420699	-	2.66191e-06	2.06891e-05	26.9267
398	NM_146947	Olfr58	1199	37154	-	18	6967626	6967626	+	1.40604e-05	8.68679e-05	-28.0714
399	NM_011001	Olfr816	1707	450121	+	4	18303577	18303577	-	9.75918e-06	6.37147e-05	36.6667
400	NM_146672	Olfr822	2625	-9278	-	9	7397303	7397303	-	7.54674e-07	6.94773e-06	-37.39
401	NM_146671	Olfr843	1214	10137	+	18	24663826	24663826	-	1.74502e-12	5.79684e-11	-26.7241
402	NM_146567	Olfr92	2587	-57843	+	8	113577743	113577743	-	1.18912e-07	1.36736e-06	-37.9244
403	NM_146456	Olig1	309	-13407	-	10	123089911	123089911	+	3.96255e-14	1.69041e-12	-26.501
404	NM_016968	Olig3	1697	-2574	-	4	3874678	3874678	-	1.85519e-06	1.51994e-05	-26.8765
405	NM_053008	Omp	444	24576	+	11	105317220	105317220	+	8.38469e-08	1.00305e-06	-34.4697
406	NM_011010	Opcml	67	-9947	-	1	72222253	72222253	-	1.03296e-05	6.68219e-05	34.1667
407	NM_177906	Ostf1	2353	-50669	-	7	48249846	48249846	-	7.26183e-07	6.71992e-06	31.0101
408	NM_017375	Otp	254	-40856	+	10	70163808	70163808	-	9.42682e-12	2.74739e-10	42.695
409	NM_011021	Oxgr1	2744	-229282	+	9	104823986	104823986	+	1.44792e-17	9.70643e-16	40.0267
410	NM_001001490	Pah	2745	-20098	+	9	105033170	105033170	-	1.36805e-28	2.63877e-26	-40.6403
411	NM_008777	Pakap	1189	-14838	+	17	87657719	87657719	+	1.9411e-07	2.10141e-06	-39.812
412	NM_001304544	Pank1	174	22766	-	1	184788535	184788535	-	2.22154e-08	3.07848e-07	28.0342
413	NM_023792	Panx1	2634	-95208	-	9	15969763	15969763	+	0.000108962	0.00049609	32.4444
414	NM_019482	Park7	840	3790	-	15	59078237	59078237	-	3.24679e-06	2.46154e-05	-25.8323
416	NM_020569	Parp14	1435	89941	+	2	74915751	74915751	-	9.16159e-27	1.53593e-24	31.9274
415	NM_001039530	Parvg	1434	89915	+	2	74915725	74915725	-	1.83152e-14	8.19314e-13	29.5788
417	NM_001162500	Patj	1373	-26575	+	2	22200928	22200928	+	9.9455e-07	8.80801e-06	-29.8928
418	NM_001005787	Pbp2	297	2027	-	10	116894853	116894853	+	0.000120828	0.000541469	-25.3838
419	NM_029595	Pccb	2713	-88164	-	9	71680523	71680523	-	5.5084e-16	2.9943e-14	28.2069
421	NM_025835	Pcdh9	1038	-34538	+	16	87319647	87319647	-	2.92168e-05	0.00016196	-30.1395
420	NM_001081377	Pcdhb1	1037	-34565	+	16	87319620	87319620	-	2.68083e-07	2.77692e-06	-32.9464
422	NM_053126	Pcdhb5	2854	-226289	-	X	122623673	122623673	+	4.20692e-06	3.06334e-05	-30.8363
423	NM_053130	Pcdhga10	1036	-25111	+	16	81175586	81175586	+	8.90054e-07	8.00509e-06	40.5193
424	NM_033593	Pcp4	847	35166	-	15	66934476	66934476	+	3.68476e-06	2.73984e-05	28.8368
425	NM_008791	Pctp	1133	8079	+	17	56725839	56725839	+	7.14465e-11	1.74967e-09	33.1331
426	NM_008796	Pde11a	745	-7051	-	14	68132054	68132054	-	2.52673e-07	2.6352e-06	37.8819
427	NM_001081033	Pde4dip	435	3184	-	11	98326462	98326462	-	1.35219e-36	4.29313e-34	44.3712
428	NM_178080	Pdk3	165	6984	-	1	172050613	172050613	-	3.36442e-06	2.53901e-05	-31.1739
429	NM_145630	Pdzrn4	2881	-186940	-	X	162346380	162346380	+	2.34836e-19	1.99648e-17	47.0157
430	NM_001164594	Pex5l	135	-26552	+	1	151544821	151544821	-	1.3551e-07	1.53171e-06	33.6617
431	NM_001163516	Phactr1	105	-3922	+	1	118317921	118317921	-	8.93824e-10	1.73074e-08	52.0243
432	NM_001302636	Phf6	1005	-1988	-	16	57169319	57169319	+	1.71703e-06	1.42202e-05	25.6757
433	NM_001290546	Pianp	746	-25290	+	14	69146512	69146512	+	0.000118661	0.000533483	33.1841
434	NM_175696	Pick1	1979	-2609	-	5	101667319	101667319	+	0.0018369	0.00515867	-25.4315
435	NM_001045558	Pigyl	2376	-2943	-	7	80908004	80908004	+	1.82322e-12	6.02312e-11	33.6594
436	NM_001082532	Pik3c2g	138	76742	+	1	153031841	153031841	-	2.38351e-07	2.50697e-06	30.7798
439	NM_011084	Pin4	951	807	-	16	4718550	4718550	-	1.36555e-10	3.17304e-09	-31.6533
437	NM_207683	Pla2g4a	949	856	-	16	4718501	4718501	-	1.84162e-21	1.92068e-19	-38.6667
438	NM_027181	Plekhf2	950	851	-	16	4718506	4718506	-	5.96079e-22	6.50013e-20	-38.6905
440	NM_001305632	Plpp4	2680	6405	-	9	48598719	48598719	+	1.33253e-10	3.10636e-09	31.7722
441	NM_175175	Plppr1	415	-10403	-	11	89312961	89312961	-	3.93916e-11	1.02335e-09	-38.4024
442	NM_001080963	Pnma1	2857	630	-	X	134111225	134111225	+	2.12005e-09	3.72481e-08	29.5899
443	NM_178756	Pnma3	2074	41386	+	5	144587271	144587271	+	1.35761e-08	1.99455e-07	-45.4106
444	NM_027438	Pola1	649	-39344	-	13	78238325	78238325	-	8.25302e-07	7.50741e-06	31.1927
445	NM_153169	Pou3f4	1231	670	-	18	39486576	39486576	-	8.23354e-06	5.51436e-05	39.1228
446	NM_008892	Ppp1r3b	2116	-17195	+	6	30030793	30030793	+	9.83373e-07	8.7349e-06	29.4784
447	NM_008901	Ppp1r3c	580	-24142	-	13	36758618	36758618	-	1.87604e-06	1.53317e-05	34.5563
449	NM_177741	Ppp6c	680	95783	+	13	105177903	105177903	-	7.82403e-05	0.00037377	-30.5718
448	NM_016854	Pramel17	679	95725	+	13	105177845	105177845	-	4.38298e-08	5.66045e-07	-42.477
450	NM_024209	Prdm6	2057	6313	+	5	140338233	140338233	+	6.01794e-09	9.56175e-08	25.2336
451	NM_001033790	Prh1	2709	2452	+	9	65678998	65678998	-	1.54518e-08	2.23533e-07	27.3744
452	NM_001033281	Prima1	2361	165867	+	7	56405636	56405636	-	2.87013e-09	4.89873e-08	-29.0267
453	NM_011174	Prkg2	1946	4118	-	5	73334830	73334830	-	3.05736e-08	4.0959e-07	41.8954
454	NM_133364	Prmt8	241	-6317	-	10	59448095	59448095	+	0.00275171	0.00715486	28.75
455	NM_008926	Prr23a3	382	8096	-	11	52205892	52205892	+	1.09204e-05	6.99998e-05	31.459
456	NM_201371	Prr32	378	4356	+	11	49474408	49474408	+	4.97272e-23	6.04763e-21	-37.7747
457	NM_028033	Prss2	1731	2771	-	4	43833747	43833747	+	1.20915e-16	7.20603e-15	32.048
458	NM_026841	Psat1	946	20531	+	16	3612927	3612927	-	3.45848e-32	8.79995e-30	-28.1442
459	NM_009430	Ptchd1	974	-13872	-	16	19638972	19638972	+	2.20097e-24	3.09662e-22	-28.8597
460	NM_001205339	Ptger3	2638	-23773	-	9	18779405	18779405	-	5.05206e-11	1.27373e-09	26.291
461	NM_001093750	Ptpn11	922	950	+	15	98457260	98457260	-	0.000798752	0.00260255	32.1429
462	NM_011196	Ptpro	1392	-26322	+	2	36350456	36350456	+	2.28309e-07	2.41651e-06	43.3333
463	NM_011202	Pus7	2640	-12715	+	9	19767568	19767568	-	6.31766e-08	7.79309e-07	-38.1366
464	NM_011216	Pus7l	317	-4729	-	10	129917004	129917004	+	3.02922e-05	0.000167172	31.0976
465	NM_001289781	Pwp1	318	-14473	+	10	130059939	130059939	+	1.69345e-05	0.000101768	-31.6558
466	NM_172437	Pwwp3b	2639	29342	-	9	19220122	19220122	+	9.18741e-41	3.78867e-38	32.8238
467	NM_133993	Rab27a	1105	3279	-	17	37108702	37108702	-	0.00013452	0.000592457	-28.1087
468	NM_001164632	Rab32	1045	13820	+	16	91283587	91283587	+	2.54629e-08	3.47878e-07	27.1028
469	NM_023635	Rai1	211	2066	+	10	19358603	19358603	-	1.5414e-08	2.23076e-07	-29.2608
470	NM_026405	Ralyl	2393	766	-	7	98144682	98144682	-	2.35724e-05	0.000134924	29.9206
471	NM_009021	Raver2	2650	229297	+	9	28020564	28020564	-	6.50695e-14	2.68023e-12	-25.8267
472	NM_001163328	Rax	1301	67179	-	19	18564635	18564635	+	0.000497433	0.00176679	26.8427
473	NM_183024	Rbfox1	662	-28792	+	13	94846835	94846835	+	0.000771213	0.00252751	28.7697
474	NM_013833	Rbm19	788	-38561	-	14	120080995	120080995	+	7.39926e-08	8.96527e-07	-26.4146
475	NM_021477	Rbpms	278	127771	+	10	87649564	87649564	+	0.00135274	0.00400661	28.4225
476	NM_028762	Rcan2	1756	3137	+	4	57571383	57571383	-	4.28163e-05	0.000223956	-25.3931
477	NM_019733	Rcn1	1326	17655	-	19	34860263	34860263	+	4.57459e-16	2.50185e-14	28.345
478	NM_001286653	Reln	2633	-2758	-	9	15048235	15048235	-	7.96267e-10	1.56012e-08	34.2699
479	NM_009037	Rest	1853	15375	-	4	150894547	150894547	-	4.75331e-05	0.000244602	-33.0488
480	NM_011261	Rftn1	994	1000	-	16	35870383	35870383	-	5.47443e-13	1.99802e-11	25.0017
481	NM_011263	Rit2	876	16918	+	15	84343035	84343035	-	3.95388e-05	0.000209531	-29.0412
482	NM_181397	Rnf165	1778	-46287	+	4	98500347	98500347	-	1.08206e-05	6.95218e-05	28.0165
483	NM_009065	Rnf182	2230	13484	-	6	135296901	135296901	+	4.43036e-08	5.71342e-07	34.1556
484	NM_001164504	Rnf19a	2737	58201	-	9	100976684	100976684	-	1.05471e-07	1.23015e-06	-35.8586
485	NM_183204	Rnf217	763	761	-	14	93888128	93888128	-	1.40191e-06	1.19237e-05	28.051
486	NM_013923	Robo1	764	743	-	14	93888146	93888146	-	2.8399e-05	0.000158135	25.0302
487	NM_001146349	Rorb	1227	-28691	+	18	37236307	37236307	+	1.33707e-06	1.14432e-05	-26.2496
488	NM_019413	Rps29	1228	-196	+	18	37320185	37320185	+	7.73376e-05	0.000370197	33.9727
489	NM_001289921	Rptor	1229	-685	+	18	37746503	37746503	+	0.000124636	0.000556094	25.7197
490	NM_009093	Rspo2	1057	45268	+	16	96512872	96512872	+	0.00166579	0.00476392	-26.5683
491	NM_001306081	Rtl3	416	11979	-	11	89990916	89990916	+	5.25618e-09	8.43735e-08	26.9231
492	NM_172815	Rtn1	1443	106142	-	2	76232512	76232512	-	1.45768e-05	8.94578e-05	-30.2851
493	NM_199468	Rtraf	1637	-26641	-	3	97794654	97794654	-	2.97444e-06	2.27728e-05	41.3194
494	NM_001007596	Rundc3b	2834	-25385	-	X	93857479	93857479	-	7.42e-07	6.85039e-06	25.3333
495	NM_026528	Ruvbl1	903	117741	+	15	92714848	92714848	+	5.34196e-07	5.15471e-06	-38.3836
496	NM_198620	Rxra	1574	736	-	3	33142456	33142456	+	2.40638e-06	1.8966e-05	34.5023
497	NM_019685	S100a6	587	-78109	+	13	42788138	42788138	-	7.21501e-23	8.59972e-21	-50.3688
498	NM_001290482	S1pr1	2803	-48086	+	X	52864128	52864128	-	5.17832e-11	1.30099e-09	-27.6108
500	NM_011313	Sall4	2212	-1785	+	6	124994935	124994935	+	4.66809e-30	1.04673e-27	37.7526
499	NM_007901	Samsn1	2211	-2527	+	6	124994193	124994193	+	3.79102e-07	3.7833e-06	-26.321
501	NM_201396	Samt2b	863	3873	+	15	79233253	79233253	-	1.40222e-11	3.99581e-10	31.4863
502	NM_023380	Satb2	2645	9270	+	9	22166114	22166114	+	9.48796e-06	6.22393e-05	-34.4877
506	NM_001256259	Scarb2	2249	-104369	+	6	139737076	139737076	+	3.88837e-50	2.36444e-47	60.1765
507	NM_139146	Scd4	2250	-95451	+	6	139745994	139745994	+	5.29201e-44	2.53147e-41	49.8448
505	NM_007644	Scgb1b24	2248	-108346	+	6	139733099	139733099	-	5.28855e-29	1.07196e-26	38.9178
503	NM_183216	Scgb2b12	2246	105492	+	6	139719562	139719562	+	3.40107e-31	8.13464e-29	35.696
509	NM_001099329	Scgb2b24	2252	13884	+	6	139855327	139855327	+	1.23894e-13	4.9443e-12	35.1943
508	NM_001281508	Schip1	2251	-95423	+	6	139746022	139746022	+	4.84098e-20	4.39693e-18	34.0499
504	NM_177446	Sdf2l1	2247	105975	+	6	139720045	139720045	-	8.21976e-08	9.83979e-07	26.7853
510	NM_001113420	Sdhaf1	2842	807	+	X	102120270	102120270	+	1.01356e-14	4.73481e-13	28.2257
511	NM_022324	Sdk1	131	204565	-	1	149717875	149717875	-	0.00068713	0.00229877	-25.4363
512	NM_001033140	Sdk2	1706	30582	-	4	10977038	10977038	-	1.42786e-07	1.60335e-06	42.9412
513	NM_177879	Sdr9c7	2418	1513	+	7	129258605	129258605	+	8.99706e-09	1.37356e-07	34.3633
514	NM_172800	Sec14l2	1746	-40048	+	4	49019414	49019414	+	3.76351e-12	1.18233e-10	-31.7767
515	NM_027301	Sec23a	525	-327	-	12	84148815	84148815	-	1.78946e-05	0.00010666	-29.5833
516	NM_144520	Sema3e	2817	-11017	+	X	73053770	73053770	+	6.63336e-06	4.57309e-05	-31.0307
517	NM_009147	Serinc5	2833	5295	-	X	93626861	93626861	+	5.64644e-14	2.36378e-12	26.568
518	NM_011348	Serpina1d	2849	-405	+	X	110813974	110813974	+	1.09622e-09	2.07992e-08	36.7144
520	NM_172588	Serpinb9g	2497	1189	+	8	35376928	35376928	+	1.89225e-06	1.5443e-05	36.2766
519	NM_009246	Setd7	2496	1153	+	8	35376892	35376892	+	0.000763412	0.00250515	26.4423
521	NM_011455	Sfrp5	1328	20334	-	19	36716271	36716271	-	3.10772e-05	0.000171057	25.0861
522	NM_080793	Sft2d1	1397	-149226	-	2	39375563	39375563	-	1.13728e-09	2.14408e-08	42.7464
523	NM_018780	Sgk1	1398	-977536	-	2	40203873	40203873	+	1.19119e-05	7.54386e-05	33.3333
524	NM_134114	Sgpp1	1781	25455	-	4	101818568	101818568	+	9.98611e-05	0.000461212	-27.8194
525	NM_001161845	Sgpp2	1243	2484	+	18	53467028	53467028	+	2.86797e-16	1.61782e-14	-40.3571
526	NM_030750	Sgsm1	2226	-54744	+	6	132515098	132515098	-	1.7544e-06	1.44762e-05	27.6806
527	NM_001004173	Sh3bp2	536	65589	-	12	103176558	103176558	-	9.83008e-11	2.33557e-09	28.2835
528	NM_001309528	Sh3bp5	1970	22176	-	5	99014904	99014904	+	1.0746e-05	6.91039e-05	-30.0681
529	NM_001145859	Sh3kbp1	2222	3186	-	6	127765974	127765974	+	6.51716e-05	0.000319463	31.2164
530	NM_011894	Sh3rf3	2733	-120	+	9	98864647	98864647	-	5.30938e-06	3.7593e-05	39.6429
531	NM_001135727	Shisa4	2795	-80717	+	X	45010187	45010187	-	2.55482e-06	1.99475e-05	25.3141
532	NM_172788	Six1	2131	-28394	+	6	41493382	41493382	+	5.92563e-14	2.46627e-12	-35.1509
533	NM_175259	Six6	1297	44707	-	19	15879916	15879916	+	8.52679e-11	2.05449e-09	25.1983
534	NM_009189	Slc10a4	2874	1210	-	X	155622118	155622118	+	3.32802e-24	4.57466e-22	-26.7196
535	NM_011384	Slc13a3	1692	100602	+	3	157667492	157667492	-	3.77312e-09	6.25747e-08	33.3176
537	NM_173403	Slc14a1	2027	82194	-	5	121109204	121109204	-	3.05323e-15	1.51928e-13	43.6
536	NM_054055	Slc14a2	2026	82225	-	5	121109173	121109173	-	1.31058e-08	1.93098e-07	34.4246
538	NM_001171011	Slc19a2	2242	75276	+	6	137327573	137327573	+	1.14683e-05	7.31067e-05	26.7952
539	NM_001110274	Slc26a5	1890	28854	-	5	23750810	23750810	-	8.64869e-08	1.03017e-06	-32.4801
540	NM_054087	Slc2a13	905	25384	-	15	94518124	94518124	-	2.91366e-25	4.39213e-23	27.769
541	NM_030727	Slc45a2	277	-6596	+	10	85865235	85865235	+	1.30536e-13	5.19203e-12	-28.6765
542	NM_001033633	Slc5a4a	2866	40362	+	X	139257526	139257526	-	3.63457e-45	1.78626e-42	-39.4234
543	NM_053077	Slc6a1	2716	-2351	+	9	73042459	73042459	-	5.85954e-07	5.59398e-06	25.1692
544	NM_133184	Slc6a13	204	38367	-	10	10519841	10519841	+	4.29047e-05	0.000224385	30.1099
545	NM_178703	Slc6a19	388	-22967	+	11	60082046	60082046	-	2.45765e-05	0.00013969	29.7164
546	NM_144512	Slc7a1	1565	-638058	+	3	12833597	12833597	+	3.50483e-06	2.62674e-05	30.8359
547	NM_028878	Slc7a11	1566	-324980	+	3	13146675	13146675	-	2.66946e-12	8.58939e-11	25.1699
548	NM_001301424	Slc9a2	1780	-20523	+	4	101048515	101048515	+	1.868e-05	0.000110645	-29.6748
549	NM_011990	Slc9a3r2	1252	-3981	-	18	65943069	65943069	+	0.000192059	0.000796587	29.6757
550	NM_001033289	Slc9a9	1253	-4016	-	18	65943104	65943104	+	0.00199128	0.00550902	-28.1746
552	NM_023449	Slitrk6	953	-20289	+	16	5864504	5864504	-	0.000128171	0.000569256	31.5758
551	NM_177909	Smc5	952	-20490	+	16	5864303	5864303	-	2.48434e-06	1.94735e-05	-27.8857
553	NM_175499	Smim23	2024	-28063	+	5	120088450	120088450	-	3.33574e-32	8.54827e-30	-30.5931
554	NM_001252685	Snip1	2490	2112	-	8	33927752	33927752	+	0.00268092	0.00700479	25.9485
555	NM_027050	Snrpe	1114	25500	+	17	43829501	43829501	-	3.36207e-33	9.13791e-31	26.0887
556	NM_175246	Snx11	1469	65488	-	2	105333832	105333832	-	0.00258566	0.00680697	25.5551
557	NM_009227	Sorcs3	1889	109794	-	5	22234912	22234912	-	1.46616e-12	4.95365e-11	-28.9817
558	NM_028965	Sos1	1952	-16057	+	5	77249437	77249437	+	5.31927e-13	1.94336e-11	28.2801
559	NM_025696	Sox2	1126	29846	-	17	50160652	50160652	+	1.81163e-05	0.000107733	33.6316
560	NM_009231	Sox7	1218	296776	-	18	31020353	31020353	+	1.92242e-08	2.70154e-07	-27.2773
562	NM_011443	Sox8	1268	-15551	-	18	77580686	77580686	-	6.65238e-09	1.04632e-07	48.4763
561	NM_011446	Sp9	1267	-15511	-	18	77580646	77580646	-	0.000356247	0.00133371	31.3023
563	NM_011447	Spaca1	589	37798	+	13	43653593	43653593	-	1.11723e-05	7.14359e-05	30
565	NM_001005343	Spata21	820	-13859	-	15	36297005	36297005	+	3.98044e-13	1.48292e-11	-50.7618
564	NM_026293	Spc25	819	-13830	-	15	36296976	36296976	+	3.5642e-16	1.99488e-14	-55.2662
566	NM_177867	Spidr	221	-384011	-	10	31993735	31993735	+	0.000236272	0.000945952	25.1177
567	NM_025565	Spock1	1022	138808	+	16	72801955	72801955	+	3.31476e-10	7.07454e-09	-32.3472
568	NM_146068	Sppl2c	1303	10986	-	19	18990132	18990132	+	6.17402e-07	5.8537e-06	32.5459
569	NM_001166464	Spx	509	10262	-	12	69148925	69148925	-	9.7081e-09	1.4696e-07	-45.1095
570	NM_001082535	Sqle	461	-11965	+	11	119590940	119590940	+	4.36815e-13	1.61896e-11	-34.6847
571	NM_001242345	St3gal4	828	61622	-	15	43109197	43109197	+	5.77912e-06	4.04638e-05	28.6528
572	NM_009270	St8sia3	2845	73025	-	X	106767619	106767619	-	1.08535e-05	6.96704e-05	35.7638
573	NM_009178	Stam2	513	-49336	-	12	72286062	72286062	-	0.00014808	0.000641235	-27.0737
574	NM_009182	Stat5b	697	24516	-	14	19799308	19799308	+	1.53126e-15	7.93881e-14	38.7097
575	NM_019667	Stk32a	1880	16104	-	5	8606849	8606849	-	7.64332e-15	3.64651e-13	38.6139
576	NM_011489	Stmnd1	2173	-8013	+	6	88457410	88457410	-	9.67692e-11	2.30071e-09	27.1726
577	NM_178749	Stom	1379	40387	+	2	27750968	27750968	-	2.7881e-06	2.15207e-05	28.5714
578	NM_001005422	Stoml3	1627	13589	+	3	90626481	90626481	+	7.71473e-05	0.000369483	-25.1059
579	NM_013515	Ston2	1650	-61124	-	3	115776178	115776178	+	1.35647e-34	3.92468e-32	33.9494
580	NM_153156	Stx16	1534	-40223	-	2	168807423	168807423	+	0.000844191	0.00272266	-25.8391
581	NM_175367	Sult2b1	1028	36855	-	16	75872412	75872412	-	5.23432e-05	0.00026531	-29.2191
582	NM_172675	Svep1	2871	-12722	-	X	154356113	154356113	-	2.85634e-08	3.84382e-07	-27.467
583	NM_017465	Syne1	54	1442	-	1	56969893	56969893	+	2.90532e-12	9.30705e-11	38.7813
584	NM_022814	Synpr	1967	6702	-	5	92498956	92498956	-	1.37043e-09	2.53305e-08	-36.236
585	NM_022027	Taar1	1338	10490	+	19	44343814	44343814	-	1.18681e-06	1.02947e-05	26.5208
587	NM_028052	Tafa1	2328	77865	+	7	33821662	33821662	+	2.56219e-09	4.42364e-08	30.1673
586	NM_053205	Tafa5	2327	22721	+	7	33766518	33766518	+	1.58077e-08	2.27672e-07	27.3648
588	NM_182808	Tal2	2325	23214	-	7	32304032	32304032	+	5.07078e-10	1.03838e-08	35.0058
589	NM_134096	Tas2r139	2326	19475	-	7	33719821	33719821	+	4.9139e-07	4.78153e-06	-29.0632
590	NM_009317	Tbx4	1604	-17463	+	3	68047339	68047339	-	0.000273066	0.0010708	-27.844
591	NM_181275	Tceanc	969	-4971	-	16	17137353	17137353	+	2.08609e-16	1.1994e-14	37.278
592	NM_172798	Tchh	970	-4992	-	16	17137374	17137374	+	6.952e-14	2.84721e-12	35.504
593	NM_001007577	Tctn3	971	-5000	-	16	17137382	17137382	+	9.24924e-12	2.70663e-10	32.5722
594	NM_001163098	Tdrd6	972	-5006	-	16	17137388	17137388	+	3.1493e-11	8.34467e-10	31.3116
595	NM_026260	Tecrl	2319	-12740	-	7	30335114	30335114	-	0.000225202	0.000909346	25.528
596	NM_001161366	Teddm2	2063	35868	+	5	141277400	141277400	-	1.1174e-07	1.29527e-06	-26.9405
597	NM_153801	Tenm2	451	58749	-	11	114007203	114007203	-	2.88846e-06	2.21855e-05	-29.825
598	NM_178243	Tesl1	316	-2061	+	10	127896474	127896474	-	7.73396e-06	5.21854e-05	31.0417
599	NM_011856	Tex13a	319	2710	-	11	4116020	4116020	-	5.17183e-08	6.54723e-07	32.7117
600	NM_001034864	Tex19.2	506	158900	-	12	58853118	58853118	-	1.70423e-05	0.00010233	32.837
601	NM_026469	Tex36	1883	148567	+	5	14173841	14173841	+	5.13043e-08	6.50631e-07	34.1404
602	NM_027622	Tfap2b	659	2839	+	13	92613975	92613975	-	0.000558537	0.00194038	26.7123
603	NM_028654	Thbs2	537	8927	-	12	103764707	103764707	-	4.13464e-05	0.000217504	26.7614
604	NM_001025305	Thoc2l	576	15927	+	13	33500715	33500715	-	1.78574e-07	1.95382e-06	-41.8545
605	NM_011581	Thsd4	1590	-11133	-	3	51571955	51571955	-	2.29247e-13	8.88192e-12	35.781
606	NM_001166581	Tiam1	1333	-4745	-	19	42206996	42206996	-	4.35631e-06	3.16249e-05	-29.6763
607	NM_172444	Tigar	1063	-2788	+	17	8308315	8308315	+	1.5661e-09	2.84489e-08	29.5775
608	NM_001145887	Tinagl1	214	-53	+	10	21882131	21882131	-	9.1823e-18	6.40917e-16	30.6958
609	NM_177003	Tmcc1	519	-24286	-	12	75760014	75760014	+	1.9807e-06	1.60791e-05	-25.6481
610	NM_023476	Tmed10	520	-24315	-	12	75760043	75760043	+	1.54963e-08	2.24086e-07	-39.8152
611	NM_177412	Tmem100	80	51390	+	1	78361734	78361734	+	3.92701e-07	3.90815e-06	25.497
612	NM_026775	Tmem106b	1999	22057	-	5	113258545	113258545	-	6.3148e-19	4.97923e-17	-39.8852
613	NM_026433	Tmem114	1904	-921	+	5	34548655	34548655	+	5.81085e-07	5.55192e-06	37.6267
614	NM_027992	Tmem115	706	-12054	-	14	31448086	31448086	+	0.000459531	0.0016556	25.0745
615	NM_029070	Tmem123	2877	123	+	X	159627393	159627393	-	0.000197022	0.000812847	25.7253
616	NM_019704	Tmem130	240	1353	+	10	58814710	58814710	-	7.68004e-07	7.05777e-06	30.3361
617	NM_133739	Tmem132c	122	16039	-	1	135359025	135359025	-	2.97104e-06	2.27565e-05	29.9749
618	NM_177735	Tmem132d	515	-5206	-	12	73051917	73051917	-	5.57441e-12	1.69628e-10	53.9856
619	NM_175432	Tmem184b	514	11798	+	12	72951678	72951678	+	2.99945e-06	2.29496e-05	28.1199
620	NM_172885	Tmem213	1945	43674	+	5	73050576	73050576	+	4.47162e-11	1.14346e-09	33.6735
622	NM_172608	Tmem215	1525	8822	-	2	165464376	165464376	+	5.45473e-08	6.84978e-07	33.8742
621	NM_029921	Tmem247	1524	8834	-	2	165464364	165464364	+	1.92776e-08	2.70692e-07	27.6913
624	NM_177175	Tmem47	1270	-7171	-	18	78149289	78149289	+	7.624e-10	1.50288e-08	43.414
623	NM_001277980	Tmem86a	1269	8257	-	18	78133863	78133863	+	1.06067e-05	6.83676e-05	-29.0036
626	NM_138751	Tmem88b	1272	-3228	-	18	78209667	78209667	-	5.47364e-09	8.76682e-08	34.2538
625	NM_026436	Tmprss15	1271	-3209	-	18	78209648	78209648	-	2.5448e-07	2.65328e-06	25.8824
627	NM_001033394	Tmprss5	155	7760	+	1	164256804	164256804	-	1.42562e-06	1.20885e-05	-27.226
628	NM_178855	Tmx1	1888	-103735	-	5	21969338	21969338	+	0.000188253	0.000783181	-25.4922
629	NM_030709	Tnfaip8l3	900	102292	-	15	91470970	91470970	+	2.42125e-12	7.86123e-11	43.6508
630	NM_028339	Tnfrsf19	799	-1308	+	15	10999413	10999413	+	3.97416e-19	3.27019e-17	27.7669
631	NM_001033535	Tpk1	264	24310	+	10	76171759	76171759	+	0.000904091	0.00287935	25.2608
632	NM_001164155	Tpst2	2193	10047	+	6	114292680	114292680	-	0.000188306	0.000783284	-26.1649
633	NM_013861	Trim42	2201	-1827	+	6	121298469	121298469	+	5.95405e-05	0.000295821	26.2019
634	NM_009419	Trim62	647	-8886	-	13	73709580	73709580	+	8.3329e-05	0.000394977	-27.7419
635	NM_030219	Trim7	2088	52782	-	5	148340034	148340034	-	1.13659e-06	9.907e-06	35.2431
636	NM_178110	Trim8	1589	7019	-	3	50436595	50436595	-	5.83737e-06	4.08397e-05	-27.7551
637	NM_053166	Trpc6	38	-22704	+	1	40659008	40659008	+	1.9289e-12	6.34886e-11	-33.186
638	NM_053100	Tsc22d3	1080	-1761	-	17	24646717	24646717	+	0.000293749	0.00113687	27.2973
639	NM_001282087	Tsfm	2728	-396	+	9	94669496	94669496	+	3.68274e-06	2.73984e-05	-29.0698
640	NM_001077364	Tsn	779	43322	-	14	110711828	110711828	-	1.90772e-23	2.4015e-21	-29.8083
641	NM_025537	Tspan11	1308	29882	-	19	23242718	23242718	+	2.51224e-08	3.43618e-07	30.9859
645	NM_011650	Ttc30a1	359	-44609	-	11	32869202	32869202	+	2.09611e-05	0.000122081	29.2337
644	NM_026743	Ttc30b	358	-23758	-	11	32848351	32848351	+	3.92751e-09	6.49039e-08	28.6151
642	NM_030188	Tubb1	356	13047	-	11	32811548	32811548	-	0.000701047	0.00233896	-27.6603
643	NM_028235	Txnrd1	357	13043	-	11	32811552	32811552	-	0.00212647	0.00581086	-28.6687
646	NM_001080971	Ubiad1	1804	1185	+	4	125067876	125067876	+	0.000228357	0.000920014	25.5618
647	NM_001042523	Ubtfl1	120	61322	-	1	133548959	133548959	-	1.58997e-11	4.48451e-10	-37.5643
648	NM_027873	Ucp1	431	26386	-	11	96751170	96751170	-	3.58054e-06	2.67176e-05	32.9268
649	NM_001033793	Uhrf1bp1	432	24366	-	11	96753190	96753190	+	7.15996e-16	3.84546e-14	-34.304
650	NM_009463	Unc5d	1345	38005	+	19	48244028	48244028	-	3.65157e-25	5.48145e-23	-38.0588
651	NM_001080769	Vdac3	1172	-17173	-	17	80497625	80497625	+	2.43663e-16	1.38716e-14	-26.6948
652	NM_153135	Vgll2	1577	6515	+	3	34656508	34656508	+	9.39149e-09	1.4277e-07	28.6111
653	NM_001198998	Vil1	739	-1211	+	14	63942495	63942495	-	0.00296597	0.00760286	26.868
654	NM_153786	Vip	1081	4195	-	17	25566492	25566492	+	4.02397e-07	3.99798e-06	28.5162
655	NM_009509	Vmn1r172	1433	3969	+	2	73275893	73275893	+	1.82552e-13	7.17348e-12	32.5833
656	NM_011702	Vmn1r173	1719	-37251	-	4	34087317	34087317	+	0.000532217	0.00186504	28.4314
657	NM_030735	Vmn1r227	1720	-63618	-	4	34113684	34113684	-	5.23961e-16	2.85251e-14	-45.9175
658	NM_001166718	Vmn1r237	1840	17316	+	4	141105659	141105659	+	1.18546e-06	1.0288e-05	-30.0492
659	NM_134195	Vmn1r46	1427	-1932	-	2	69208144	69208144	-	6.45544e-17	3.97939e-15	31.2453
660	NM_134200	Vmn1r8	968	-15937	-	16	16162787	16162787	-	0.00118227	0.00358336	-26.8775
664	NM_053229	Vmn2r101	625	112820	-	13	57795513	57795513	-	0.000439147	0.00159337	25.9459
661	NM_134187	Vmn2r56	622	230101	-	13	57678232	57678232	-	5.45802e-27	9.36919e-25	25.8491
663	NM_001104563	Wdfy4	624	175339	-	13	57732994	57732994	+	1.64335e-06	1.36777e-05	-35.9845
662	NM_001104648	Wdr64	623	175502	-	13	57732831	57732831	+	1.01246e-05	6.5661e-05	-36.9483
665	NM_001146022	Wfdc9	442	20714	+	11	104207039	104207039	+	5.02791e-10	1.03195e-08	29.7291
666	NM_029453	Whamm	2263	19375	+	6	142432804	142432804	+	1.21528e-37	4.15243e-35	32.1807
667	NM_001160414	Wmp	841	7563	+	15	59322653	59322653	-	2.37408e-39	8.87233e-37	41.9408
668	NM_001004185	Wnt5a	2664	-15560	-	9	35132369	35132369	+	2.5353e-12	8.19446e-11	50
669	NM_001033252	Wnt7a	1251	-127142	+	18	64127217	64127217	-	6.13168e-11	1.51819e-09	32.9398
671	NM_009524	Xirp2	1406	-13781	-	2	52755929	52755929	+	3.40731e-10	7.24619e-09	45.1389
670	NM_009527	Xylt1	1405	-13754	-	2	52755902	52755902	+	1.31506e-07	1.49021e-06	34.9026
672	NM_001024618	Yipf4	439	2603	-	11	100819968	100819968	+	2.09834e-08	2.92697e-07	29.4231
673	NM_175645	Ywhah	1235	-5941	+	18	43201756	43201756	-	0.00197798	0.0054786	26.2592
674	NM_026417	Zbtb12	593	-92455	+	13	46181266	46181266	+	7.42329e-09	1.15243e-07	-30.93
675	NM_011738	Zbtb24	1389	18295	-	2	35318715	35318715	+	1.03068e-08	1.55498e-07	-27.8571
676	NM_198886	Zbtb33	1595	36858	+	3	53525649	53525649	+	2.43697e-05	0.000138713	-28.2409
677	NM_001277230	Zfand2a	530	-24026	-	12	91810461	91810461	+	2.0038e-06	1.62427e-05	34.6255
678	NM_020256	Zfp322a	1552	2295	+	2	174079344	174079344	-	2.20137e-16	1.25962e-14	27.5314
679	NM_001159908	Zfp352	2347	4794	-	7	45754762	45754762	+	6.96565e-08	8.50017e-07	27.381
680	NM_172586	Zfp354b	2347	4794	-	7	45754762	45754762	+	6.96565e-08	8.50017e-07	27.381
681	NM_153102	Zfp423	1757	-6654	-	4	58213249	58213249	-	0.00015526	0.000666535	-27.871
682	NM_013744	Zfp622	195	71060	-	10	4998004	4998004	-	2.68302e-07	2.77802e-06	27.5524
683	NM_001310520	Zfp735	694	22237	+	14	13307015	13307015	+	3.36653e-10	7.17053e-09	31.9612
684	NM_144523	Zfp804b	217	-8538	+	10	23911868	23911868	-	0.00232311	0.0062436	27.235
685	NM_001126489	Zfp981	218	-8491	+	10	23911915	23911915	-	0.00254948	0.00673125	25.2955
688	NM_001163223	Zscan4d	2185	-49659	+	6	96063495	96063495	-	8.22592e-07	7.49225e-06	32.2893
687	NM_001243138	Zwint	2184	-50086	+	6	96063068	96063068	-	0.000673817	0.00226485	26.6486
